# Supplementary material for: The cost-effectiveness of alternative vaccination strategies for polyvalent meningococcal vaccines in Burkina Faso: A transmission dynamic modeling study
Source: PLoS Med. 2018 Jan 24;15(1):e1002495. doi: 10.1371/journal.pmed.1002495 (PMC5783340; doi:10.1371/journal.pmed.1002495)
Supplement: S1 Data — (XLSX) [file pmed.1002495.s002.xlsx]

## Sheet: Districts
	Districts	Population in 2007	Latitude (X)	Longitude (Y)
	Banfora	380189	10.5833	-4.81522
	Barsalogo	173177	13.5296	-1.03735
	Batie	66048	9.90424	-2.91276
	Bogande	429105	12.9384	-0.0441904
	Boromo	209254	11.6744	-2.96021
	Boulsa	302608	12.6856	-0.531567
	Bousse	137494	12.6482	-1.76778
	Dande	226424	11.5949	-4.52466
	Dano	200538	11.1545	-3.01224
	Dedougou	330132	12.4314	-3.48331
	Diapaga	350164	11.8813	2.21053
	Diebougou	99673	10.9377	-3.27011
	Djibo	336775	14.1559	-1.61841
	Dori	266564	14.0202	-0.045194
	Fada N'gourma	340455	11.9556	0.491759
	Gaoua	269168	10.3501	-3.1985
	Gayeri	63928	12.6702	0.556453
	Gorom-Gorom	187159	14.412	-0.246102
	Gourcy	153946	13.2088	-2.38388
	Hounde	247273	11.4515	-3.63376
	Kaya	439804	13.1621	-1.14838
	Kombissiri	201048	11.987	-1.32578
	Kossodo	199502	12.7784	-1.09316
	Koudougou	407733	12.2951	-2.32158
	Koungoussi	241213	11.722	-4.51111
	Koupela	348789	12.1591	-0.342904
	Leo	219566	11.084	-2.10745
	Manga	263755	11.6476	-1.0487
	Nanoro	133554	12.6498	-2.14247
	Nouna	302877	12.7916	-3.82164
	Orodara	278242	10.9834	-4.97445
	Ouahigouya	392478	13.5984	-2.42239
	Ouargaye	242549	11.4444	0.039983
	Pama	69816	11.4873	0.851395
	Paul VI	182526	11.9524	1.49897
	Pissy	664849	13.2016	-0.827768
	Po	161112	11.1738	-1.15431
	Reo	290556	12.3393	-2.49488
	Sapone	107891	12.0385	-1.57821
	Sapouy	172858	11.5703	-1.64763
	Sebba	165886	13.4944	0.500198
	Secteur 15	402737	13.4944	0.500198
	Secteur 22	454225	13.4944	0.500198
	Secteur 30	513172	13.4944	0.500198
	Seguenega	146703	13.4393	-1.99924
	Sindou	140139	10.6881	-5.18266
	Solenzo	298981	12.1464	-4.07941
	Tenkodogo	462316	11.7324	-0.316399
	Titao	154119	13.8561	-2.084
	Toma	186097	12.6844	-2.88409
	Tougan	232410	13.0997	-2.95551
	Yako	330809	12.9178	-2.28247
	Zabre	142460	11.1798	-0.576345
	Ziniare	266981	12.6048	-1.24806
	Zorgho	355456	12.2342	-0.60998
	Total	14343283

## Sheet: Daily Contacts
	Daily Number of Contacts
		<1	1-4	5-14	15-18	19-29	30+	Total
	<1	1.283	5.13201	4.64472	0.525637	1.99181	3.15142	16.7286
	1-4	1.283	5.13201	4.64472	0.525637	1.99181	3.15142	16.7286
	5-14	0.576655	2.30662	23.0641	1.71111	1.77025	3.42814	32.8569
	15-18	0.211043	0.844172	5.53359	11.0535	6.64626	3.10392	27.3924
	19-29	0.370096	1.48038	2.64939	3.07581	6.59207	4.20787	18.3756
	30+	0.408335	1.63334	3.57776	1.0017	2.93431	6.04782	15.6033
	Source: Refer to S1 Text, Section S2

## Sheet: 2002-2015 Cases
	Weekly Meningitis Cases in Burkina Faso				Weekly Meningitis Cases in Burkina Faso by District
	Year	Week	Total Cases		Banfora	Barsalogo	Batie	Bogande	Boromo	Boulsa	Bousse	Dande	Dano	Dedougou	Diapaga	Diebougou	Djibo	Dori	Fada N'gourma	Gaoua	Gayeri	Gorom-Gorom	Gourcy	Hounde	Kaya	Kombissiri	Kossodo	Koudougou	Koungoussi	Koupela	Leo	Manga	Nanoro	Nouna	Orodara	Ouahigouya	Ouargaye	Pama	Paul VI	Pissy	Po	Reo	Sapone	Sapouy	Sebba	Secteur 15	Secteur 22	Secteur 30	Seguenega
	2002	1	109		2	1	1	0	1	2	0	5	6	3	11	0	2	0	2	1		1		3	4	0	4	2	2	5	2	0	0	2	1	3	0	1	3	7	2	3	1	2		5	0	0	0
	2002	2	150		2	2	1	3	4	3	3	7	8	1	11	2	0	0	2	4		2		3	3	2	2	2	5	3	5	0	1	5	2	3	3	2	3	4	4	3	0	4		4	0	3	1
	2002	3	159		0	0	0	2	2	1	4	3	9	1	7	4	0	0	2	3		0		5	3	6	6	3	9	4	12	4	3	1	1	3	1	0	3	6	4	5	4	2		2	0	0	0
	2002	4	174		2	0	0	2	1	0	0	2	8	0	11	0	6	0	3	3		0		7	6	1	1	2	8	3	7	0	2	1	3	3	1	1	2	10	3	6	0	1		5	4	8	1
	2002	5	191		2	0	0	10	1	3	0	4	4	1	10	1	0	5	0	7		0		5	7	2	1	0	11	5	8	0	1	2	1	4	1	5	3	20	5	9	5	6		2	0	8	0
	2002	6	201		4	0	0	7	3	4	2	2	7	4	10	9	1	1	2	2		0		8	6	2	2	5	13	8	13	2	1	0	0	2	1	0	5	16	3	6	1	1		1	2	6	2
	2002	7	224		12	2	0	2	0	2	4	2	10	4	12	6	3	1	6	4		0		7	12	2	5	2	6	14	6	3	1	0	0	5	1	0	4	20	4	4	3	3		9	8	9	1
	2002	8	286		10	2	2	7	5	7	3	2	6	1	12	6	1	1	16	0		0		9	7	2	5	1	11	14	3	5	5	1	0	8	14	1	1	36	7	2	1	3		11	6	10	2
	2002	9	438		12	1	0	10	0	4	3	4	12	8	18	16	2	2	7	3		3		10	37	4	4	0	7	19	9	3	6	0	1	2	3	8	4	70	5	10	5	7		8	2	10	0
	2002	10	679		12	4	4	6	2	4	7	2	15	0	19	4	6	7	18	7		3		15	52	7	5	3	5	39	15	2	15	2	1	14	5	9	4	110	18	21	0	5		4	2	23	1
	2002	11	968		12	2	4	13	12	15	20	1	16	4	17	9	4	13	13	5		7		27	46	12	14	2	23	57	28	0	62	3	0	16	12	12	5	137	6	34	2	3		8	5	27	4
	2002	12	1179		12	12	3	11	5	20	43	4	15	5	14	8	6	17	25	9		6		23	57	10	12	9	35	40	31	10	60	0	0	16	11	10	13	208	8	34	12	3		9	9	56	1
	2002	13	1516		9	8	0	5	11	13	66	5	8	7	12	6	4	20	44	9		3		16	72	24	32	9	53	34	29	37	66	0	5	26	17	8	24	281	12	71	37	9		1	1	58	3
	2002	14	2172		12	11	0	28	15	24	61	10	6	10	10	5	11	5	54	7		10		28	88	19	28	9	74	37	25	27	56	2	6	45	6	6	22	497	7	95	54	11		14	15	135	7
	2002	15	1760		8	15	0	12	5	12	61	6	3	10	9	4	13	17	81	9		4		19	59	25	11	12	43	27	22	26	63	2	5	29	14	4	52	349	8	64	29	4		13	7	90	11
	2002	16	1041		7	14	1	5	5	7	34	5	1	8	4	3	12	6	42	8		0		19	41	21	13	5	29	12	24	24	33	2	0	12	9	3	56	161	3	45	13	6		5	8	108	14
	2002	17	652		6	6	1	6	0	11	22	6	3	8	3	1	10	3	10	13		3		14	21	7	8	3	20	6	12	12	13	0	2	13	15	4	53	100	3	28	10	1		7	7	49	5
	2002	18	385		6	3	1	1	0	11	13	7	1	3	3	3	2	2	5	8		0		10	20	5	5	11	10	9	0	3	11	0	2	11	5	2	26	51	2	17	10	1		2	8	16	5
	2002	19	309		0	3	0	1	1	4	3	2	5	3	3	3	3	1	3	10		4		4	12	7	3	8	9	8	10	4	10	1	0	16	7	0	15	47	5	9	2	0		4	6	16	2
	2002	20	213		1	0	0	1	0	4	2	4	2	1	3	3	1	1	4	12		3		5	4	0	5	2	8	5	11	2	10	0	3	6	5	0	12	26	2	10	1	2		3	4	12	0
	2002	21	145		1	2	0	3	2	3	2	1	5	0	3	1	0	3	2	6		0		1	4	0	0	0	6	1	7	6	4	1	0	2	0	0	7	24	1	6	2	0		0	1	21	0
	2002	22	110		7	0	0	0	0	1	2	1	2	1	2	1	0	1	0	5		1		0	4	1	0	1	5	3	3	2	2	0	1	3	3	0	5	19	1	0	2	0		1	0	8	0
	2002	23	66		1	0	0	2	2	1	1	1	1	1	4	1	1	0	1	3		2		1	1	2	0	1	2	1	2	0	2	0	0	1	8	1	1	6	1	1	1	0		0	3	2	1
	2002	24	64		0	1	0	0	0	1	1	0	1	1	2	3	0	0	0	2		1		1	6	0	0	1	1	5	2	1	3	0	0	3	1	1	1	11	1	0	1	0		0	0	4	0
	2002	25	52		3	0	0	0	0	1	2	1	0	1	2	1	0	1	0	0		0		3	4	0	0	1	2	3	1	0	1	0	0	0	2	0	0	10	0	0	0	1		0	2	1	3
	2002	26	40		0	0	0	0	0	0	0	0	2	1	2	0	1	1	2	2		0		0	1	0	2	0	0	0	0	0	1	0	0	1	1	1	3	6	1	0	0	0		0	0	5	0
	2002	27	30		1	0	0	0	0	0	0	0	2	0	0	0	1	0	1	2		0		0	1	0	1	1	1	0	0	0	0	0	0	0	1	1	0	8	0	0	1	0		0	0	3	0
	2002	28	29		1	0	0	1	3	0	0	2	0	0	0	0	0	2	0	0		0		0	2	0	4	0	1	0	0	0	0	1	0	1	0	0	2	6	0	0	0	0		2	0	0	0
	2002	29	43		2	0	1	0	0	0	0	0	3	1	0	2	0	0	1	4		0		0	0	0	2	1	2	0	0	3	0	1	0	1	2	0	2	7	1	1	0	0		0	1	5	0
	2002	30	22		2	0	0	0	1	0	0	0	1	0	0	1	0	0	3	1		1		1	1	0	2	0	2	0	0	0	0	1	0	0	0	0	0	3	0	0	0	0		1	0	1	0
	2002	31	25		1	0	0	0	0	1	0	0	2	0	0	1	1	0	0	1		1		0	0	0	2	0	0	0	0	0	0	0	0	0	0	0	1	9	0	0	0	0		0	1	2	1
	2002	32	18		0	0	0	0	0	0	0	1	1	0	1	0	0	1	0	0		0		0	0	0	2	1	0	0	0	0	0	0	0	0	0	0	0	3	0	1	0	0		0	0	3	0
	2002	33	16		0	0	1	1	1	0	0	1	0	0	0	0	1	0	0	0		0		0	1	0	1	0	0	0	0	0	0	0	0	0	0	0	0	3	0	1	0	0		0	0	0	0
	2002	34	14		1	0	0	0	0	0	0	0	2	0	0	0	0	0	0	0		0		0	0	0	1	0	1	0	0	0	1	0	0	1	0	0	0	1	0	0	0	1		0	1	2	0
	2002	35	10		0	0	0	0	0	0	0	1	2	0	0	0	0	0	0	0		0		0	0	0	0	0	2	0	0	1	0	0	0	0	0	0	0	0	0	0	0	0		1	1	0	0
	2002	36	17		0	0	0	0	0	0	0	0	0	0	0	1	0	0	0	0		0		1	0	0	4	0	0	1	0	0	0	0	0	0	0	0	0	3	0	0	0	0		1	1	2	0
	2002	37	17		0	0	0	0	2	0	0	0	1	0	1	0	0	0	0	0		0		0	0	0	2	0	0	1	0	0	1	0	0	2	0	0	1	1	0	0	1	0		0	0	1	0
	2002	38	29		0	0	0	0	0	0	0	3	1	0	1	0	0	2	0	1		0		0	0	0	1	1	1	0	3	0	1	0	0	2	0	0	0	5	0	0	0	0		2	0	3	0
	2002	39	35		0	1	0	1	0	0	0	0	0	0	1	2	0	0	1	0		0		0	1	0	0	0	0	0	1	0	0	0	0	1	0	0	5	6	0	1	0	0		4	0	4	1
	2002	40	23		0	0	0	1	0	0	0	0	0	0	0	0	0	0	0	1		2		1	0	0	1	1	1	0	1	0	0	0	0	0	0	0	2	4	0	1	0	0		1	0	2	0
	2002	41	28		0	0	0	0	1	0	0	1	0	0	0	0	0	0	1	2		0		0	0	0	1	0	1	1	0	0	0	0	1	0	0	0	1	6	0	0	1	0		1	0	5	0
	2002	42	51		4	0	1	0	3	0	0	0	1	0	1	2	0	1	3	0		0		0	0	0	3	0	2	0	2	0	0	1	0	0	0	0	3	8	2	0	2	0		0	0	2	1
	2002	43	45		4	0	0	0	0	1	0	1	1	0	0	0	0	0	2	1		0		1	1	0	1	0	8	0	1	0	0	0	0	1	0	0	1	10	1	0	0	0		0	0	4	0
	2002	44	36		1	0	0	0	1	0	0	1	1	0	1	0	0	0	1	0		0		2	0	0	3	0	0	0	0	0	0	0	0	0	0	4	2	1	0	2	1	0		1	0	4	0
	2002	45	54		3	1	0	0	1	0	0	0	2	0	2	0	0	1	2	3		0		3	4	0	3	0	3	5	0	0	0	1	0	0	0	0	0	2	0	1	0	1		3	0	1	0
	2002	46	45		0	0	0	0	1	3	0	0	1	1	1	0	0	1	0	1		0		2	0	0	4	0	3	0	3	1	0	0	1	0	0	1	1	6	0	1	0	1		2	4	3	0
	2002	47	57		0	1	0	0	4	1	0	0	2	0	0	1	0	1	0	1		0		1	5	0	3	2	0	1	0	0	0	1	0	1	3	0	2	9	0	0	0	0		2	0	3	0
	2002	48	70		1	0	0	3	5	2	0	3	2	0	0	0	0	0	3	1		1		1	1	1	0	2	0	5	2	0	2	0	1	1	2	1	0	7	0	2	2	0		0	4	2	0
	2002	49	69		1	0	0	2	2	1	1	0	1	0	0	2	0	0	0	0		0		0	1	1	4	2	3	3	4	1	2	0	0	1	1	0	4	7	0	1	1	0		0	0	7	2
	2002	50	125		3	2	1	0	1	4	2	4	4	2	1	0	0	0	1	2		0		3	3	0	0	1	5	9	2	1	6	2	1	2	1	0	5	17	0	3	0	1		4	0	3	2
	2002	51	122		3	2	0	3	0	1	0	3	4	3	1	2	0	0	1	3		1		2	5	1	0	0	7	6	6	1	5	2	1	2	0	0	0	22	0	1	0	1		3	0	5	1
	2002	52	142		1	3	1	0	4	1	2	4	5	0	2	1	1	0	2	0		1		4	5	1	2	0	8	1	6	2	10	1	3	3	1	0	8	17	0	3	3	0		1	0	6	1
	2003	1	152		4	2	1	6	4	0	1	8	3	4	1	2	0	0	1	2		1		2	5	1	4	0	6	4	8	3	7	0	3	1	0	1	4	20	3	7	1	2		0	0	9	1
	2003	2	234		5	7	0	3	0	1	1	4	9	9	2	2	0	1	1	0		0		7	10	5	6	3	7	10	6	6	11	4	0	4	2	0	5	22	5	11	7	1		1	2	9	1
	2003	3	279		4	8	0	3	3	5	1	6	5	5	4	4	3	1	0	2		1		5	10	2	8	6	5	7	11	8	9	0	5	11	4	0	5	20	5	8	5	2		4	4	13	1
	2003	4	317		6	6	5	7	6	5	6	7	4	7	3	4	3	4	7	2		3		6	7	7	9	4	11	10	8	13	6	1	4	10	2	0	3	21	6	13	4	2		9	1	11	2
	2003	5	368		4	2	10	16	1	8	8	15	8	6	4	3	0	9	5	2		2		4	10	4	5	5	17	9	22	15	9	3	1	9	5	2	1	24	7	14	10	2		3	2	8	4
	2003	6	457		6	7	36	25	4	6	5	12	11	6	7	4	1	4	5	5		1		3	11	2	3	4	23	5	16	40	8	2	5	11	11	4	5	18	5	13	14	2		4	3	11	3
	2003	7	611		6	4	59	50	3	16	5	10	4	9	7	5	5	6	13	9		1		7	12	9	10	4	20	11	10	97	5	4	8	6	7	6	4	20	30	13	8	3		2	3	18	1
	2003	8	682		6	9	60	63	5	22	18	8	10	5	13	3	5	6	13	10		3		6	13	3	2	3	19	14	8	117	9	0	2	7	4	7	2	18	26	13	8	6		14	4	16	3
	2003	9	566		7	4	13	68	3	15	8	11	3	7	11	4	5	10	11	7		4		5	18	7	4	7	17	9	9	80	7	3	5	15	7	2	1	23	18	13	6	6		9	3	15	1
	2003	10	556		5	13	11	70	8	16	11	10	4	4	18	2	4	3	16	1		4		1	15	3	7	11	21	10	8	43	6	1	3	7	5	3	6	19	21	20	7	4		2	5	7	6
	2003	11	511		1	7	6	57	9	29	11	6	3	2	11	2	2	6	17	5		5		3	12	4	5	6	9	16	7	23	6	1	5	9	8	0	4	19	20	12	5	6		7	1	15	0
	2003	12	528		7	7	6	20	7	34	6	4	4	9	12	3	5	2	21	4		2		1	14	5	5	11	16	9	1	24	7	4	4	14	8	2	9	23	36	13	6	7		6	2	18	2
	2003	13	501		4	9	6	11	0	22	8	4	1	12	15	3	7	2	12	8		3		8	13	6	3	17	14	21	5	17	5	0	4	7	1	2	2	26	22	21	6	4		14	3	15	6
	2003	14	438		7	10	1	10	10	7	3	6	1	4	12	5	6	5	11	4		3		4	9	1	3	10	28	22	8	11	2	1	9	16	8	3	4	21	15	21	2	4		12	0	16	1
	2003	15	427		4	7	5	7	6	7	6	2	3	10	8	3	5	9	16	6		3		11	4	3	4	24	30	12	4	9	9	2	5	22	10	1	1	23	4	22	0	5		6	2	18	5
	2003	16	287		9	13	0	2	3	14	1	5	4	1	6	2	2	6	7	4		4		1	12	2	1	5	19	9	1	4	7	2	5	9	2	0	3	18	6	15	1	5		17	1	13	2
	2003	17	199		4	3	2	0	5	3	2	3	1	2	1	0	3	5	2	2		3		0	4	2	3	5	12	9	1	3	4	1	3	5	5	0	2	12	5	15	1	4		5	0	10	7
	2003	18	144		3	2	1	0	4	1	3	2	1	6	1	1	2	6	6	0		2		0	4	1	0	4	4	5	3	2	2	2	1	6	3	1	1	11	1	14	1	2		5	0	4	4
	2003	19	118		4	1	0	0	2	3	0	2	0	1	2	1	2	2	2	6		1		0	2	3	1	6	15	5	1	3	1	1	1	4	2	0	2	7	3	8	2	2		2	1	4	1
	2003	20	113		2	1	4	1	1	0	1	0	0	3	3	1	2	4	2	2		1		1	6	3	3	2	8	3	0	0	1	0	0	3	2	0	2	8	4	7	0	1		4	0	2	1
	2003	21	87		0	1	2	0	2	4	0	1	0	3	3	0	3	2	1	6		3		0	1	0	1	3	1	2	2	2	1	0	1	7	1	0	0	7	3	3	0	1		2	2	2	1
	2003	22	57		1	1	1	1	0	2	0	0	0	0	1	1	0	1	1	2		1		0	0	1	1	4	1	0	0	1	1	0	0	2	0	0	0	5	1	5	0	0		2	0	1	0
	2003	23	44		0	1	1	0	0	0	0	1	1	0	2	2	0	3	1	1		0		0	1	0	0	0	2	0	0	0	3	1	1	0	0	0	0	4	0	0	0	2		0	0	3	1
	2003	24	44		0	2	0	1	0	1	2	0	2	0	0	0	0	1	2	2		0		0	1	0	1	1	2	2	0	2	0	0	0	2	0	0	0	2	0	3	0	0		1	1	3	0
	2003	25	50		0	2	0	0	0	2	0	0	0	0	1	1	2	0	2	1		1		0	2	0	1	0	0	1	0	0	2	1	0	2	1	0	2	5	1	1	0	0		0	1	1	0
	2003	26	44		1	0	0	1	3	1	0	4	0	0	1	0	0	0	0	1		0		0	3	0	0	1	0	1	1	1	3	0	2	3	0	1	1	3	0	1	0	0		1	0	1	0
	2003	27	33		2	0	0	3	0	1	0	0	1	1	0	0	0	1	0	1		0		0	3	0	1	0	0	3	0	0	0	0	3	2	0	0	0	5	0	0	0	1		1	0	1	0
	2003	28	28		0	0	1	0	0	0	0	2	1	2	0	0	0	0	0	1		0		1	2	0	1	2	0	1	0	0	0	0	1	1	0	0	0	3	1	1	0	0		1	0	2	0
	2003	29	26		1	0	0	0	0	1	0	0	0	0	0	0	1	0	1	0		1		0	3	0	1	2	0	0	0	0	0	1	0	2	0	0	1	4	0	0	0	0		1	0	1	1
	2003	30	22		1	0	0	0	1	0	0	1	0	0	0	1	0	0	0	0		0		2	0	0	0	0	3	0	0	0	0	0	1	2	0	0	0	0	0	1	0	0		1	0	0	2
	2003	31	17		0	0	0	0	0	1	0	0	0	1	0	0	2	1	0	0		0		0	2	0	0	0	2	1	0	0	0	0	0	0	0	0	1	0	0	0	1	0		1	0	2	0
	2003	32	20		0	0	1	0	0	0	0	0	0	1	1	0	3	1	0	1		0		0	0	0	0	0	2	0	0	1	0	0	0	2	0	0	1	1	0	1	0	0		0	0	2	0
	2003	33	13		1	0	0	0	1	0	1	0	1	0	0	0	0	0	0	0		0		2	0	0	0	0	0	1	0	0	0	0	0	1	0	0	0	0	0	0	0	0		0	0	0	0
	2003	34	18		0	0	1	0	2	0	0	0	0	0	0	0	0	0	0	1		0		0	1	0	0	0	1	1	4	0	0	0	0	0	0	0	0	0	0	0	0	0		0	2	1	0
	2003	35	11		0	0	0	0	0	0	0	0	0	0	0	0	0	0	0	0		0		0	1	0	0	0	2	0	0	0	0	0	0	0	1	0	0	0	0	0	0	0		0	0	2	0
	2003	36	12		0	0	0	0	0	0	0	0	0	1	0	0	0	0	1	1		1		0	0	0	0	0	1	0	1	0	0	0	0	0	0	0	1	2	0	1	0	0		0	0	1	0
	2003	37	25		0	0	2	0	0	0	0	3	0	0	0	0	1	0	0	1		0		0	0	2	0	0	2	0	1	0	0	1	0	0	0	0	0	4	1	0	0	1		0	0	1	1
	2003	38	22		0	0	0	0	0	0	0	0	0	0	0	2	0	0	0	1		0		0	0	0	0	0	1	1	0	0	0	0	0	2	1	0	0	7	2	1	0	0		0	0	1	1
	2003	39	26		0	0	2	0	0	0	0	0	0	0	0	0	0	0	0	0		0		0	0	0	2	0	1	0	1	0	1	0	1	3	0	0	2	5	0	0	0	0		0	0	3	0
	2003	40	26		1	0	1	0	0	0	0	0	0	1	1	0	0	1	0	0		1		0	0	0	4	0	1	0	0	0	0	0	0	1	0	0	4	7	1	1	0	0		0	0	0	0
	2003	41	28		0	0	0	0	0	1	0	0	2	0	1	0	0	0	0	0		1		0	0	0	1	0	0	1	1	0	0	0	0	1	0	1	0	2	0	1	0	1		5	0	0	1
	2003	42	25		0	0	0	0	0	1	0	0	0	0	0	1	0	1	0	2		0		1	0	0	0	0	2	1	0	1	1	0	0	0	0	0	4	1	1	1	0	0		1	1	2	0
	2003	43	28		0	0	0	0	0	0	3	0	1	0	0	0	0	0	0	0		0		0	0	1	1	0	1	1	0	1	0	0	0	2	0	1	2	2	1	0	0	0		0	0	2	1
	2003	44	30		1	0	0	0	1	0	1	0	0	0	0	1	0	0	0	0		0		0	1	0	2	1	2	0	0	1	0	0	0	3	0	0	0	7	0	1	0	0		1	0	1	1
	2003	45	41		0	0	2	1	0	1	0	0	0	0	0	0	0	1	0	0		1		1	2	0	1	3	2	2	0	1	0	0	1	1	0	0	0	6	0	2	1	0		1	1	3	0
	2003	46	33		1	0	0	0	0	0	1	0	1	0	0	0	0	1	0	1		1		0	2	0	2	1	1	1	0	1	1	0	0	0	0	0	0	6	0	3	0	0		1	2	2	0
	2003	47	31		0	0	0	0	0	2	1	0	2	0	0	0	0	0	0	1		0		1	1	0	1	0	1	0	0	1	0	2	0	3	0	0	2	3	1	2	1	0		0	0	3	0
	2003	48	43		0	0	0	1	0	2	2	2	0	0	0	0	0	1	0	0		1		0	1	0	3	0	1	0	2	1	0	1	0	4	0	0	1	13	3	1	1	0		0	0	0	0
	2003	49	60		0	0	2	1	1	0	5	1	0	3	0	1	0	0	1	1		0		0	2	0	3	2	4	2	2	0	1	1	1	0	2	0	1	9	0	3	0	0		1	0	1	1
	2003	50	65		1	1	0	0	4	0	4	2	3	2	1	2	0	0	0	0		0		0	2	0	0	1	4	0	1	3	0	2	0	3	0	1	2	5	4	4	0	0		3	0	2	1
	2003	51	62		0	0	0	2	0	2	2	1	1	0	0	0	0	0	1	0		0		1	3	0	0	3	4	7	0	0	3	0	1	0	1	0	2	11	0	1	0	1		0	1	2	2
	2003	52	67		1	0	0	0	1	1	4	2	1	0	0	0	0	1	0	1		0		0	4	0	1	0	4	8	1	0	0	0	0	1	0	0	0	7	0	6	2	0		0	0	3	5
	2004	1	96		0	2	0	5	1	3	2	1	2	2	1	1	0	1	0	4	0	1	1	0	4	2	0	4	1	2	0	0	1	2	1	3	1	0	1	4	2	7	0	1	1	9	1	3	0
	2004	2	108		7	1	2	2	1	2	9	2	1	3	0	0	2	1	0	1	0	1	4	0	2	2	1	0	1	7	4	2	1	1	1	1	2	0	1	7	3	13	0	1	0	1	0	3	1
	2004	3	147		3	3	0	6	0	3	2	0	5	6	0	1	2	2	3	1	0	0	0	0	4	0	1	6	2	7	2	4	4	2	1	5	4	1	0	13	3	13	2	0	2	1	1	4	4
	2004	4	175		4	1	1	4	2	2	2	2	3	8	3	4	0	1	3	5	0	3	0	1	5	3	2	11	0	10	1	1	4	4	2	7	5	1	0	9	4	5	1	2	0	8	0	8	6
	2004	5	179		6	4	2	4	1	4	6	0	1	3	3	3	2	2	5	1	1	1	3	0	4	0	1	11	5	3	5	2	4	1	5	4	4	0	2	9	1	9	1	1	3	9	0	8	2
	2004	6	193		9	1	3	8	0	2	1	2	1	4	4	5	1	4	2	3	0	0	8	0	4	0	3	8	1	5	6	4	6	5	6	1	3	0	5	5	1	9	2	0	2	7	1	7	1
	2004	7	268		8	3	2	14	4	9	6	2	2	4	3	7	2	2	5	9	0	0	4	1	5	4	1	12	3	7	1	1	10	7	7	6	2	1	1	13	0	8	3	0	2	9	0	8	2
	2004	8	276		11	9	2	2	5	11	4	5	5	2	6	12	1	9	6	3	2	1	4	1	7	3	4	15	8	1	3	1	7	7	4	1	7	1	3	5	2	9	2	3	2	14	1	2	6
	2004	9	341		13	9	3	2	2	7	5	8	4	5	9	48	5	3	4	7	1	4	1	1	7	5	5	9	7	6	5	0	9	2	5	7	3	1	1	13	3	11	2	3	1	11	3	16	7
	2004	10	355		5	2	3	0	5	8	1	5	5	3	6	70	3	1	9	11	2	3	6	1	7	3	3	8	0	9	3	8	14	4	4	3	4	1	3	12	6	5	1	11	10	10	1	11	2
	2004	11	326		9	2	2	0	1	7	2	2	3	4	5	42	1	6	13	20	1	3	5	1	5	5	2	6	5	7	4	1	15	0	4	12	1	1	3	12	5	3	2	1	13	9	1	6	8
	2004	12	395		11	5	3	1	1	13	5	3	2	4	3	20	2	2	11	29	2	1	6	4	13	2	2	29	5	12	2	5	17	0	8	9	6	1	7	11	9	4	3	1	12	12	0	10	8
	2004	13	452		19	3	4	4	6	9	4	2	4	8	4	34	3	3	8	27	2	0	1	8	14	6	1	21	5	10	6	5	18	3	6	5	3	2	0	15	4	13	4	0	8	24	12	13	3
	2004	14	492		10	4	4	3	3	10	11	4	6	9	3	23	5	0	7	24	2	2	3	11	18	7	4	39	3	16	3	2	28	0	1	5	5	2	8	26	7	10	0	3	13	22	10	20	5
	2004	15	358		6	0	3	0	6	4	4	1	1	7	8	9	6	3	7	25	1	1	6	12	9	1	3	15	3	8	2	2	16	3	5	12	2	1	3	9	3	6	1	1	8	14	2	9	4
	2004	16	266		5	2	1	0	3	5	5	5	1	3	1	1	3	3	5	3	2	0	1	5	12	2	3	16	2	8	4	1	6	0	0	0	2	1	1	17	2	6	0	4	9	12	9	10	2
	2004	17	180		5	0	1	0	3	5	2	4	0	2	4	3	2	3	2	2	0	1	2	6	4	3	1	7	4	6	1	1	1	0	7	5	0	2	3	13	1	7	1	0	6	9	6	7	4
	2004	18	140		4	1	0	0	0	2	3	2	1	4	1	2	2	1	2	1	0	1	2	5	6	2	2	4	1	9	0	1	1	1	1	1	1	1	3	10	1	5	3	2	2	3	3	6	5
	2004	19	99		2	2	0	0	4	2	3	4	0	0	0	2	0	0	1	1	0	3	3	3	4	1	3	4	1	4	2	0	1	0	1	1	0	0	0	5	1	3	2	1	3	0	2	4	3
	2004	20	98		0	0	3	0	1	3	1	0	0	1	2	4	2	0	0	0	0	0	1	5	6	1	1	0	2	7	3	1	0	1	3	2	2	0	1	7	2	6	4	2	2	1	2	2	1
	2004	21	87		1	1	0	0	0	2	4	0	0	1	0	0	2	0	0	2	0	3	0	2	4	3	1	1	2	7	0	0	0	0	0	1	0	1	1	7	2	3	0	3	2	3	6	4	0
	2004	22	66		2	0	0	0	1	3	1	0	0	3	0	0	0	1	0	1	0	0	2	1	3	0	2	2	1	2	1	1	0	0	0	1	4	0	2	8	1	1	1	0	1	3	1	1	1
	2004	23	79		1	1	2	0	3	1	3	2	0	0	0	1	0	0	0	0	0	1	0	4	2	1	1	2	2	5	1	1	0	1	1	1	0	0	0	2	1	5	0	2	1	1	5	2	1
	2004	24	63		1	0	0	0	1	1	0	1	0	0	0	0	0	0	0	0	0	0	1	1	1	0	2	5	3	5	2	1	0	0	1	0	2	0	0	3	0	3	3	0	0	1	3	1	0
	2004	25	72		0	1	0	0	1	1	2	2	0	0	1	0	4	0	0	0	0	1	1	2	3	1	0	4	2	7	0	0	1	0	1	3	0	0	0	7	2	1	0	1	2	1	2	3	1
	2004	26	59		1	0	1	0	0	3	0	1	0	2	1	0	0	1	0	0	0	0	1	2	3	0	2	9	0	3	1	0	0	0	0	1	1	1	0	6	1	1	1	0	0	0	3	2	0
	2004	27	33		0	0	0	0	1	1	0	1	0	2	0	0	0	0	0	2	0	0	1	1	0	0	0	1	1	2	0	2	0	0	0	0	0	0	0	1	1	0	1	0	1	1	1	2	3
	2004	28	30		1	0	0	0	0	1	0	1	0	1	0	0	0	0	0	0	0	0	0	0	1	1	2	1	1	3	0	0	0	0	1	1	0	0	1	3	0	0	0	0	1	0	1	1	0
	2004	29	33		2	0	0	0	0	1	1	0	0	1	0	0	1	0	0	0	0	0	0	0	1	0	1	2	4	0	0	0	0	0	0	0	1	0	0	1	3	0	0	0	0	1	3	3	0
	2004	30	27		3	0	0	0	0	2	1	0	0	0	0	0	0	0	0	1	0	0	1	0	1	1	0	0	2	0	0	0	0	0	1	0	1	0	0	2	1	0	0	0	2	0	2	2	0
	2004	31	21		0	0	0	0	1	1	0	0	0	0	0	1	0	0	0	0	0	0	0	2	2	0	1	0	1	0	0	0	2	1	0	1	0	0	0	1	0	0	0	0	0	1	0	3	0
	2004	32	28		0	0	1	0	0	0	0	1	0	0	0	0	0	0	0	0	0	0	0	0	1	1	2	4	1	0	0	0	0	0	0	2	0	0	0	1	4	0	0	1	0	0	0	5	1
	2004	33	17		0	0	0	0	0	1	0	0	0	1	0	0	0	0	0	0	0	0	1	0	3	0	0	2	2	1	0	0	0	0	0	0	0	0	2	0	0	0	0	0	1	0	0	0	0
	2004	34	28		0	0	0	0	0	0	0	0	0	0	0	0	0	0	0	1	0	0	0	0	2	1	0	3	2	1	0	0	0	2	0	0	0	0	0	0	1	0	4	0	0	3	2	1	0
	2004	35	25		0	0	0	0	0	2	0	2	1	0	1	1	0	0	0	0	0	0	2	2	1	0	0	1	0	0	0	0	0	0	0	0	0	0	1	1	0	0	0	0	0	0	0	4	0
	2004	36	22		2	0	0	0	1	0	0	0	0	1	0	0	0	0	0	1	0	0	1	2	1	0	1	1	0	0	0	0	0	0	0	0	0	0	0	1	2	0	0	0	0	0	3	1	0
	2004	37	27		2	0	0	0	2	0	0	0	0	0	0	1	1	0	0	0	0	0	2	4	0	1	2	1	2	0	0	0	0	1	0	1	0	0	0	0	0	0	0	1	0	1	0	1	0
	2004	38	23		0	0	0	0	0	0	0	1	0	1	0	0	0	0	0	0	0	0	1	2	1	1	0	0	2	0	0	0	0	2	1	0	0	0	0	1	0	1	0	0	1	3	0	0	0
	2004	39	19		1	1	0	0	1	2	0	1	0	0	1	0	0	0	0	0	0	0	0	2	2	0	0	0	0	0	0	0	0	0	0	0	0	0	1	1	1	0	1	0	0	1	1	0	0
	2004	40	31		1	1	0	0	0	1	0	3	0	0	1	0	0	0	0	0	0	0	1	0	2	1	1	0	1	1	0	1	0	0	0	0	0	1	1	0	0	0	0	2	0	0	2	2	1
	2004	41	33		0	1	1	0	0	0	0	1	0	0	0	0	0	0	0	0	0	0	0	3	2	0	0	1	1	0	1	1	0	1	0	2	0	2	0	4	2	0	0	0	0	1	0	1	0
	2004	42	22		0	0	0	0	0	0	1	0	2	0	0	0	0	0	0	0	0	0	1	0	0	0	0	1	0	0	0	0	0	0	0	2	0	0	0	1	3	0	1	0	0	1	1	2	0
	2004	43	35		0	0	0	0	0	0	1	2	2	3	0	1	0	0	0	0	0	1	0	1	1	1	1	1	0	1	0	0	1	0	0	2	0	0	0	0	2	0	2	1	0	0	2	2	0
	2004	44	24		1	0	0	0	0	1	0	0	0	1	0	0	0	0	0	1	0	0	0	0	0	3	0	1	2	2	1	1	1	1	0	0	0	0	1	0	1	0	0	0	0	1	0	0	1
	2004	45	40		1	0	0	0	0	0	1	0	1	1	0	0	0	1	0	0	0	2	0	6	2	0	1	1	2	2	1	0	0	0	1	1	0	1	1	1	1	2	0	0	0	0	2	0	0
	2004	46	39		1	1	2	0	1	0	1	2	1	0	0	1	1	0	1	0	0	0	0	1	1	1	0	0	2	0	0	1	0	0	3	0	0	1	0	3	1	1	1	0	0	1	1	2	0
	2004	47	59		2	0	0	0	0	1	0	1	0	1	0	0	0	1	0	0	0	1	0	0	2	1	2	0	1	4	0	0	1	2	1	9	2	0	1	2	0	5	1	1	2	1	1	1	2
	2004	48	43		1	1	0	0	2	0	3	0	0	0	0	0	0	0	0	0	0	0	1	1	2	0	1	3	0	3	0	0	1	1	2	3	2	0	0	2	2	1	0	0	0	1	0	0	1
	2004	49	52		3	0	0	0	1	0	0	1	0	2	0	0	1	0	0	1	0	2	0	1	3	0	1	0	1	4	1	0	2	0	0	2	0	0	1	1	0	5	0	1	0	0	0	1	3
	2004	50	70		4	1	3	0	0	0	5	0	0	2	0	1	1	1	0	0	0	0	0	3	4	0	4	4	1	3	0	0	3	0	0	3	0	1	0	5	1	2	0	1	2	2	0	2	0
	2004	51	81		1	1	0	0	3	4	5	1	2	0	0	0	3	0	0	1	0	0	1	5	2	1	0	2	1	1	0	1	1	1	2	1	0	0	0	3	2	6	2	0	1	0	1	2	5
	2004	52	186		4	2	2	2	2	6	3	2	0	0	4	3	3	3	0	0	0	2	1	3	9	0	1	6	2	16	10	0	1	2	4	5	4	0	2	5	4	10	5	2	4	9	0	2	1
	2005	1	112		1	2	1	2	1	5	1	1	0	0	4	1	1	0	0	0	0	1	1	2	4	0	1	4	1	14	5	0	1	0	4	2	4	0	0	2	3	5	2	2	0	6	0	1	1
	2005	2	149		6	1	0	4	1	5	1	4	2	1	2	2	3	1	0	0	0	0	2	1	4	2	0	6	2	8	3	2	4	5	2	1	3	0	2	5	4	12	0	0	1	7	3	3	4
	2005	3	131		3	1	0	5	3	6	4	1	2	4	0	4	1	0	1	0	1	0	0	2	1	0	2	1	0	5	3	4	4	1	2	4	4	0	1	5	4	12	2	2	0	1	0	1	3
	2005	4	169		1	2	0	0	2	6	3	1	3	2	2	3	0	0	0	1	0	0	0	3	5	3	4	11	3	9	0	1	5	0	6	1	4	2	1	11	6	6	2	1	0	6	2	2	5
	2005	5	172		2	0	10	0	3	7	2	7	4	2	4	3	3	1	1	1	1	0	0	5	6	0	2	4	4	11	6	2	5	0	6	3	4	0	1	4	1	3	1	4	0	12	0	2	5
	2005	6	214		8	0	9	3	3	9	2	2	3	5	3	5	0	0	0	1	0	0	2	4	4	0	3	15	5	10	0	4	1	0	7	2	8	0	0	7	1	6	2	0	1	14	0	10	4
	2005	7	221		6	1	11	0	4	3	2	5	7	3	1	1	2	0	2	5	1	0	2	2	6	4	3	15	3	14	1	1	5	1	8	5	3	0	2	5	5	7	4	1	1	10	0	8	2
	2005	8	195		3	2	15	0	4	9	0	5	8	2	1	5	1	2	2	0	0	1	1	3	7	0	2	8	3	7	3	1	7	4	6	2	3	1	5	3	5	5	0	2	0	5	0	6	5
	2005	9	168		10	3	7	1	2	5	1	10	1	5	2	0	1	1	2	0	2	0	2	3	2	1	3	0	3	4	7	2	4	4	5	2	4	0	1	3	6	6	0	2	1	8	2	5	1
	2005	10	164		8	1	9	0	4	2	2	3	3	8	1	4	1	2	2	3	0	0	4	1	2	0	0	2	2	5	6	2	3	1	6	6	3	0	0	8	3	3	1	4	1	5	0	3	1
	2005	11	140		3	2	3	3	2	8	1	3	2	3	0	0	3	1	5	0	0	0	2	0	1	5	2	11	2	2	1	1	0	3	7	3	0	0	0	7	2	2	3	4	1	2	2	3	4
	2005	12	128		3	1	0	0	4	3	2	5	1	1	2	4	3	1	4	1	1	1	3	2	5	2	0	7	4	2	1	3	1	1	2	4	4	0	0	4	1	3	1	5	0	2	1	4	2
	2005	13	153		8	0	1	0	3	1	1	5	0	2	3	2	3	0	2	0	2	0	0	1	5	0	2	2	5	10	0	3	1	0	4	5	5	0	1	4	5	10	0	4	1	3	2	5	0
	2005	14	133		3	3	0	1	1	2	3	4	0	2	2	3	3	3	1	0	1	1	0	4	3	1	3	3	1	2	2	1	1	6	9	1	3	0	0	8	3	3	0	6	0	2	1	6	0
	2005	15	114		1	1	0	0	0	3	3	2	0	5	2	0	4	3	0	2	0	2	1	0	2	1	0	6	2	5	4	0	0	1	4	2	4	0	2	9	1	3	0	3	3	0	5	2	2
	2005	16	103		1	0	0	0	3	4	1	2	2	2	1	0	0	4	2	0	0	1	0	1	0	3	0	3	2	0	4	1	0	1	3	3	4	2	1	1	1	6	1	3	4	1	5	3	1
	2005	17	54		1	1	0	0	1	1	2	0	0	1	1	0	0	1	0	0	1	0	0	0	1	1	0	2	1	1	0	0	1	1	2	2	3	0	4	3	0	4	0	0	1	1	0	0	0
	2005	18	66		1	1	1	0	1	0	2	0	0	2	0	3	1	2	0	0	0	0	1	2	1	0	3	7	1	1	0	0	2	2	0	2	2	2	3	1	1	1	0	0	1	0	2	1	0
	2005	19	56		1	0	3	0	1	0	0	1	1	2	0	2	0	1	3	0	0	1	0	0	0	0	1	3	1	0	2	1	1	2	1	2	2	1	0	3	2	2	1	0	1	0	3	0	2
	2005	20	63		1	4	0	0	4	2	0	1	0	0	2	0	1	0	1	0	0	0	1	3	0	3	2	0	1	3	0	0	2	2	1	2	0	1	1	1	1	3	1	0	0	1	1	0	0
	2005	21	52		4	2	0	0	1	2	0	0	0	2	2	0	0	0	1	0	0	0	1	1	1	1	2	0	1	1	1	0	0	0	2	2	0	0	2	3	0	3	0	0	2	3	0	4	0
	2005	22	43		1	0	1	0	1	0	0	0	1	0	1	0	0	1	2	0	0	0	0	2	0	2	0	4	0	1	0	0	1	1	4	1	1	0	1	3	0	0	0	0	4	0	0	1	0
	2005	23	41		1	0	0	0	0	0	1	0	0	0	1	0	1	0	3	0	0	1	0	0	2	0	2	0	1	2	0	1	1	2	0	1	0	0	1	5	2	1	2	0	1	0	0	5	0
	2005	24	23		0	1	0	0	1	0	0	0	0	1	0	0	0	0	3	0	0	0	0	0	0	0	0	0	1	0	0	0	0	0	1	0	1	0	0	1	1	0	0	0	0	1	3	2	0
	2005	25	36		0	0	0	0	0	1	1	2	0	0	0	0	0	1	0	0	0	0	0	0	3	3	2	0	0	0	0	1	1	1	0	1	0	0	0	5	0	1	1	1	0	1	1	5	0
	2005	26	27		0	0	0	0	0	0	0	1	1	0	0	0	0	1	0	1	0	0	0	0	3	1	2	0	0	1	0	0	1	0	1	2	0	1	2	1	0	0	1	1	0	0	1	1	1
	2005	27	20		1	0	0	0	0	0	0	0	0	1	0	0	1	1	0	0	0	0	0	0	0	0	1	0	1	1	0	0	0	1	1	1	0	0	0	2	0	1	0	0	2	0	0	1	0
	2005	28	31		0	0	0	0	1	0	1	0	0	1	0	0	0	0	0	1	0	0	1	0	0	1	0	0	0	0	2	0	1	1	2	1	0	0	1	2	0	3	0	1	0	0	0	1	0
	2005	29	19		1	0	1	0	1	1	0	1	0	0	0	0	0	0	0	0	0	0	0	0	0	1	0	0	1	1	0	2	0	0	0	1	0	0	2	0	0	0	0	0	1	0	3	0	0
	2005	30	23		0	0	0	0	0	0	0	0	0	0	2	0	1	0	4	0	0	0	1	0	0	0	0	0	4	0	0	0	0	0	0	2	0	0	0	3	1	0	0	0	0	0	0	2	0
	2005	31	26		0	1	2	0	0	0	0	0	1	0	0	0	0	1	0	0	0	0	0	0	1	0	1	0	0	1	0	0	0	0	1	0	0	0	0	2	1	1	0	0	1	0	0	6	0
	2005	32	25		0	0	0	0	0	0	0	0	0	0	0	0	0	2	1	1	1	0	1	0	0	0	0	0	0	0	1	1	1	0	0	1	2	0	0	2	1	1	3	1	0	0	1	3	0
	2005	33	14		1	0	0	0	0	0	2	0	0	3	0	0	0	0	1	0	0	0	0	0	2	0	0	0	0	1	0	0	1	0	0	0	0	0	0	0	0	2	0	0	0	0	0	0	0
	2005	34	11		0	0	0	0	0	0	0	0	0	0	0	0	0	0	1	0	0	0	0	0	1	0	0	2	1	0	0	1	0	0	0	0	0	0	0	0	0	1	0	0	0	1	1	0	0
	2005	35	9		0	0	0	0	1	0	0	0	0	0	0	0	0	0	1	0	0	0	0	0	0	0	0	1	0	0	0	0	0	0	0	0	0	0	0	2	0	0	0	0	0	0	0	4	0
	2005	36	14		0	1	0	0	0	0	0	1	0	0	0	0	0	0	3	0	0	0	0	0	0	0	0	0	0	0	0	0	1	0	0	1	0	0	0	0	0	0	0	0	0	2	2	0	0
	2005	37	11		0	0	0	0	0	0	0	1	0	0	0	0	2	0	1	0	0	1	0	1	0	1	0	0	0	0	0	0	0	0	1	0	0	0	0	0	0	1	0	0	0	0	0	0	0
	2005	38	19		0	1	0	0	0	1	0	1	1	1	0	0	0	0	1	0	0	0	0	0	0	0	0	0	2	2	0	0	0	0	0	0	0	0	0	0	1	0	0	1	1	0	1	0	0
	2005	39	10		0	0	0	0	0	0	1	0	0	0	0	0	0	0	0	1	0	0	0	0	1	0	0	0	0	0	0	0	0	0	0	1	0	0	0	0	1	0	0	0	0	0	2	0	0
	2005	40	21		0	0	0	0	0	0	1	0	1	0	0	0	0	0	1	1	0	0	1	0	1	0	0	0	0	0	0	1	0	0	0	0	0	0	1	0	0	2	0	2	1	2	2	0	0
	2005	41	16		1	0	0	0	3	0	0	0	0	0	1	0	0	1	0	0	0	0	0	0	0	1	0	0	1	0	2	0	0	0	0	1	0	0	0	0	0	0	0	1	0	1	1	0	0
	2005	42	22		1	0	1	0	0	0	0	0	0	0	0	1	0	0	2	0	0	1	0	1	0	0	0	1	0	0	0	0	0	3	0	2	0	0	0	1	1	3	0	0	0	1	1	0	0
	2005	43	24		0	1	0	0	0	2	1	1	0	0	0	0	0	0	1	0	1	0	0	0	2	2	0	0	1	0	0	0	0	0	1	0	0	0	0	0	0	2	0	0	0	1	2	0	0
	2005	44	27		1	0	0	0	1	0	0	0	0	0	0	1	0	1	2	0	0	0	0	0	3	0	0	0	0	0	0	0	1	0	0	0	2	0	0	2	0	2	1	3	0	1	0	0	1
	2005	45	23		1	0	0	0	0	1	0	0	0	0	1	0	0	0	1	0	1	1	1	0	0	1	0	0	0	0	0	0	1	3	0	1	2	1	0	0	1	1	0	0	0	0	0	0	0
	2005	46	30		0	0	0	0	0	1	1	1	0	2	0	0	1	3	3	0	0	0	0	0	2	0	1	1	0	1	0	0	0	0	0	0	1	0	0	1	2	4	0	1	0	0	0	2	0
	2005	47	40		0	0	0	0	1	3	1	0	0	0	0	0	0	0	2	0	0	0	0	0	1	0	2	2	1	1	2	0	2	0	0	0	1	0	2	1	3	2	0	2	1	0	0	5	0
	2005	48	53		0	1	0	0	0	2	0	0	0	1	0	0	0	0	3	3	0	0	0	0	1	2	1	1	1	6	3	0	1	1	1	3	0	0	3	4	3	3	0	1	0	0	3	0	0
	2005	49	40		1	0	0	0	2	1	2	1	0	0	0	0	1	0	0	5	0	0	0	0	0	0	0	1	4	0	5	0	0	1	0	3	0	0	0	0	1	4	1	0	0	0	1	0	1
	2005	50	67		1	1	1	0	1	3	2	1	0	2	1	0	0	2	2	0	0	0	1	1	0	0	0	1	1	5	4	0	0	0	2	1	1	0	1	0	3	2	1	1	2	3	0	2	0
	2005	51	41		0	0	0	1	0	0	1	0	1	0	1	2	1	1	1	0	1	0	1	0	0	0	1	1	1	0	0	0	1	0	2	1	0	0	0	2	2	3	0	0	0	3	0	2	0
	2005	52	60		2	0	0	1	5	4	1	0	0	0	2	0	0	0	0	2	0	0	1	0	1	2	2	0	0	1	1	0	3	0	0	2	0	0	0	1	2	4	0	0	4	5	0	1	0
	2006	1	76		7	0	0	0	1	1	2	0	1	0	0	0	1	1	1	2	0	1	0	3	5	2	2	0	0	2	2	0	3	1	1	1	0	0	0	2	3	1	1	1	0	1	2	3	0
	2006	2	87		2	0	0	1	2	1	0	0	4	1	1	0	2	1	0	1	1	0	4	2	1	1	0	0	3	0	3	1	0	5	1	2	1	0	1	2	1	5	3	0	0	13	3	1	1
	2006	3	177		12	5	1	1	2	2	0	0	7	1	1	0	0	5	2	12	0	2	1	0	8	0	3	2	4	2	2	5	0	3	0	3	0	1	2	4	5	2	2	2	1	30	6	2	2
	2006	4	198		7	1	0	0	4	3	1	2	14	3	2	1	0	0	1	12	1	0	5	3	5	1	1	2	4	0	1	3	0	2	1	3	0	0	0	3	3	3	2	4	2	32	0	4	4
	2006	5	293		12	2	2	2	6	1	3	3	18	2	2	2	3	7	1	16	0	0	13	4	4	5	4	2	11	2	4	3	0	4	2	6	3	0	5	3	1	5	3	1	0	75	1	1	4
	2006	6	466		45	3	0	0	2	8	3	3	49	8	1	7	1	0	1	48	1	0	4	10	7	1	4	2	45	2	4	1	1	2	1	7	2	1	4	6	4	4	2	4	2	87	14	6	2
	2006	7	764		46	8	2	3	4	5	3	5	74	2	0	5	1	2	5	53	0	0	44	8	32	0	4	8	160	1	5	1	4	3	6	11	2	0	3	10	2	5	3	3	2	140	16	2	6
	2006	8	860		46	10	6	1	11	3	6	3	84	4	2	3	5	1	4	46	1	1	49	18	60	0	2	7	183	5	2	2	1	1	3	23	5	2	0	5	3	6	3	1	5	144	12	4	12
	2006	9	720		64	24	2	2	11	3	7	1	44	6	3	4	8	4	3	39	0	0	27	41	36	1	2	12	82	9	3	0	3	3	4	26	1	1	0	6	4	2	1	0	6	117	19	1	19
	2006	10	879		41	26	1	1	8	9	3	3	21	8	0	7	20	2	7	35	0	0	13	66	71	6	6	21	46	2	2	4	1	2	4	46	6	3	1	7	6	5	2	7	6	161	19	6	44
	2006	11	1592		44	122	2	0	21	26	18	27	39	16	0	25	49	2	11	58	1	3	16	126	136	3	5	44	64	5	10	2	2	11	7	50	6	0	3	11	3	6	2	7	3	237	17	4	83
	2006	12	2076		27	44	0	1	25	16	66	50	32	44	2	33	83	3	22	92	1	0	13	133	181	5	9	70	74	7	12	0	11	20	20	55	1	10	14	12	5	9	2	11	1	321	36	6	106
	2006	13	1939		12	41	1	0	11	15	142	52	28	47	8	29	99	5	35	47	1	0	6	94	78	4	13	108	74	4	31	4	25	31	24	30	3	10	16	13	3	27	2	14	1	318	22	6	39
	2006	14	1679		11	48	0	1	8	15	208	43	21	51	7	9	64	4	38	26	3	1	4	33	76	0	20	119	38	11	24	6	68	55	13	24	8	4	24	14	3	26	1	19	3	202	11	6	36
	2006	15	1810		8	51	0	0	10	33	227	28	10	71	4	5	26	4	33	6	6	1	12	26	65	6	16	148	44	4	30	1	99	83	14	18	9	6	59	21	3	21	1	19	3	145	5	24	30
	2006	16	2166		5	74	0	0	3	34	196	24	5	58	0	0	27	7	81	4	2	0	13	9	79	9	17	114	89	14	11	0	157	90	8	15	4	7	109	42	5	23	1	14	1	57	18	37	40
	2006	17	1185		6	50	0	0	4	34	50	4	2	4	2	0	9	15	47	8	0	3	12	8	61	5	17	43	52	8	10	1	90	50	1	7	2	2	46	34	2	9	3	7	6	29	1	20	26
	2006	18	510		4	19	0	0	3	27	24	4	1	3	0	0	9	12	18	2	1	1	7	4	22	1	9	9	16	4	4	0	11	13	3	5	2	0	26	12	2	2	0	6	3	15	4	6	15
	2006	19	302		4	19	0	0	4	16	7	2	1	6	0	1	3	14	9	1	0	0	5	2	13	2	4	5	6	4	1	0	19	5	0	2	4	0	13	8	1	3	1	1	4	11	1	2	13
	2006	20	197		3	8	0	0	1	10	6	2	3	2	1	0	3	9	0	0	1	4	4	4	10	2	7	4	7	1	0	0	12	4	0	3	1	0	11	9	1	0	0	0	2	3	2	4	4
	2006	21	154		4	8	0	0	2	0	3	1	0	3	0	0	3	7	5	0	0	4	2	2	7	2	1	5	3	5	4	1	4	4	1	1	1	0	18	5	0	1	1	2	1	3	2	5	6
	2006	22	101		2	4	0	0	2	1	2	0	0	1	0	0	2	1	5	1	0	1	0	2	4	0	4	4	3	1	4	0	3	1	1	1	2	2	4	3	1	2	0	3	2	3	3	1	0
	2006	23	61		3	1	0	0	0	0	2	0	1	1	0	0	1	3	3	0	0	1	0	0	3	2	1	1	3	1	0	0	4	2	2	0	0	0	5	3	1	0	0	0	0	4	0	0	0
	2006	24	50		0	0	0	0	1	0	3	0	0	0	2	0	1	2	1	2	0	0	0	2	2	0	5	1	3	1	0	0	2	0	1	2	1	0	2	1	1	2	0	0	0	0	4	2	1
	2006	25	57		1	1	0	0	1	1	2	0	0	0	0	0	0	2	0	0	1	3	0	0	6	1	0	1	3	2	2	0	2	0	0	0	0	0	2	2	0	2	1	2	4	1	4	1	1
	2006	26	43		0	1	0	0	0	1	2	3	0	1	2	0	3	0	0	1	0	0	0	4	0	0	1	1	1	1	2	0	1	0	1	1	0	0	5	0	1	0	0	0	1	1	1	1	1
	2006	27	25		1	0	0	0	1	1	1	1	0	3	2	0	1	0	0	0	0	0	0	1	0	0	0	0	2	0	0	0	0	0	0	2	0	0	0	0	0	1	0	0	1	1	0	1	1
	2006	28	30		2	2	0	0	2	0	0	1	2	2	0	1	0	2	0	0	0	0	0	1	0	2	0	0	0	0	0	1	1	1	0	1	0	0	1	0	0	0	0	0	0	0	4	2	2
	2006	29	16		0	3	0	0	1	0	2	0	0	0	0	0	0	0	0	0	0	0	0	1	2	0	0	0	0	1	0	0	0	1	0	0	0	1	1	0	0	0	0	1	0	0	0	1	1
	2006	30	16		1	0	0	0	0	0	0	0	1	0	0	0	0	0	0	0	0	0	1	2	1	0	0	0	1	1	0	1	0	1	0	0	0	0	0	2	0	0	0	1	0	0	1	0	1
	2006	31	20		0	2	0	0	0	0	1	0	1	1	1	0	0	0	1	0	0	0	1	0	0	0	0	1	1	0	0	0	1	0	1	0	0	0	0	1	0	0	0	0	0	0	2	0	0
	2006	32	10		0	3	0	0	0	0	1	0	0	0	0	0	0	0	0	0	0	0	0	0	0	0	0	0	0	0	0	0	0	0	0	0	0	0	1	0	0	0	0	2	0	0	0	0	0
	2006	33	15		0	0	0	0	0	1	0	0	0	0	0	0	0	0	3	0	0	1	0	1	1	1	0	1	0	0	0	0	0	1	0	1	0	0	0	1	0	1	0	0	0	0	0	1	0
	2006	34	10		0	0	0	0	0	0	0	0	0	1	0	0	0	0	0	0	0	0	0	0	0	0	0	1	1	0	0	0	0	0	0	0	0	0	1	0	0	1	0	0	0	1	0	0	1
	2006	35	12		0	2	0	0	0	0	0	0	0	1	0	0	0	0	0	2	0	0	0	0	0	0	0	0	1	0	0	1	0	0	0	0	0	0	0	0	0	0	0	0	0	0	0	0	0
	2006	36	6		0	0	0	0	0	0	0	1	1	0	0	0	0	0	0	0	0	0	0	0	0	0	0	0	0	0	0	0	0	0	0	0	0	0	0	1	0	0	0	0	0	1	0	0	0
	2006	37	15		0	0	0	0	0	0	2	0	0	0	0	0	0	0	0	0	0	0	0	0	0	0	1	0	0	0	0	0	0	0	1	0	0	0	1	0	0	0	0	0	0	6	0	0	0
	2006	38	23		0	0	0	0	0	0	1	0	0	5	0	0	0	0	1	0	0	0	0	0	2	0	0	1	1	1	0	0	1	0	1	0	0	0	1	0	0	1	0	0	0	0	0	1	0
	2006	39	8		0	0	0	0	1	0	1	0	0	0	0	0	0	0	0	0	0	0	0	0	0	0	0	1	1	1	0	0	0	0	0	0	0	0	0	0	1	0	0	0	0	0	0	0	0
	2006	40	35		13	0	0	0	0	1	1	2	0	0	0	0	0	0	0	0	0	0	0	1	0	1	0	0	0	1	1	0	3	0	1	0	0	0	1	1	0	2	0	0	0	3	0	2	0
	2006	41	17		0	0	1	0	0	0	1	0	1	0	0	0	0	0	0	0	0	0	0	0	0	1	1	0	0	0	0	0	3	0	2	0	0	1	0	2	1	0	0	0	0	2	0	1	0
	2006	42	32		0	1	0	0	3	0	1	0	2	1	0	0	1	0	1	0	0	0	1	0	0	0	0	0	1	0	1	0	0	0	0	0	0	1	2	2	0	2	0	1	0	3	0	2	0
	2006	43	15		0	0	0	0	0	0	0	1	1	1	0	0	0	0	0	0	0	0	0	1	0	0	0	0	0	1	1	0	1	1	0	0	0	0	3	1	0	0	0	0	0	1	1	0	0
	2006	44	26		0	0	0	0	3	0	0	1	0	0	0	0	0	1	0	2	0	0	0	0	0	0	0	1	0	1	0	0	2	0	0	0	0	0	2	1	0	0	0	1	0	0	0	2	0
	2006	45	25		1	1	0	0	0	1	0	0	2	0	0	0	0	0	2	0	1	0	0	0	0	0	2	0	1	1	1	0	0	0	2	0	0	0	0	0	2	2	0	1	0	0	0	1	0
	2006	46	38		3	0	0	0	0	0	0	0	1	1	0	0	0	2	2	0	0	0	0	4	0	2	0	0	2	0	2	0	0	0	0	0	0	0	2	0	0	3	0	0	0	2	3	0	0
	2006	47	40		1	0	0	0	2	0	1	2	0	3	0	0	2	0	0	0	0	1	0	0	3	0	0	1	1	2	3	2	0	0	0	0	0	0	0	1	1	0	0	0	1	6	0	0	1
	2006	48	48		1	1	0	0	2	0	2	1	2	4	0	0	0	1	2	0	0	0	0	0	2	0	0	0	2	0	2	0	1	0	0	0	0	0	1	4	2	1	0	6	0	2	0	3	0
	2006	49	37		1	1	0	0	3	0	1	0	1	3	0	0	1	0	7	0	0	0	0	0	1	0	0	1	0	3	0	0	1	0	0	2	0	0	0	3	0	0	0	1	0	3	0	0	0
	2006	50	63		1	0	0	0	0	1	2	1	0	0	0	0	4	0	3	0	0	0	1	4	1	1	1	1	0	1	4	0	1	4	1	0	3	0	0	4	1	2	0	4	0	7	1	2	0
	2006	51	63		3	1	0	0	0	1	0	0	6	1	2	0	0	0	2	0	1	0	0	3	1	1	0	0	0	0	6	0	1	0	3	1	0	0	0	5	0	4	0	2	0	0	3	3	1
	2006	52	75		1	0	0	0	0	1	0	1	3	3	0	1	0	1	2	0	0	0	0	7	12	1	2	0	0	3	0	1	1	0	1	0	4	0	1	6	0	0	0	4	0	0	0	2	0
	2007	1	136		1	0	0	0	2	3	2	0	3	1	0	1	2	3	4	2	1	0	1	10	7	2	3	1	2	6	2	0	3	1	2	1	17	0	3	2	2	3	2	2	2	5	1	4	4
	2007	2	151		6	0	0	0	1	6	2	2	5	1	1	0	0	1	5	4	2	2	1	6	6	1	0	5	2	4	5	1	6	0	1	3	8	1	2	6	4	2	1	5	0	8	8	2	1
	2007	3	210		3	1	3	3	3	14	2	2	6	4	1	1	3	1	3	3	0	0	0	17	7	1	0	1	2	3	4	0	4	0	0	2	36	1	2	6	2	4	2	2	1	8	15	4	1
	2007	4	294		30	8	4	3	3	13	3	8	2	1	1	2	1	2	4	10	0	0	2	19	8	1	0	5	3	5	2	1	5	1	4	4	63	0	1	3	2	4	1	9	3	8	12	5	2
	2007	5	516		48	5	10	0	5	8	2	2	11	4	0	4	2	1	3	10	0	0	2	18	12	1	0	7	6	6	3	0	12	3	1	2	202	1	4	3	3	7	4	9	2	12	8	1	3
	2007	6	787		45	3	13	2	4	31	14	3	12	4	3	4	0	1	23	12	0	0	2	13	8	2	0	5	8	4	5	2	15	4	4	4	358	2	4	4	0	7	2	18	3	18	10	5	0
	2007	7	663		42	6	10	6	11	22	19	3	14	5	0	3	2	5	49	17	3	0	4	10	15	1	0	9	15	13	17	1	11	5	6	6	161	2	0	0	5	10	2	17	3	14	2	0	1
	2007	8	838		18	5	5	11	11	36	20	8	15	6	1	2	4	4	61	21	5	3	4	14	11	35	0	9	20	24	28	0	34	2	1	6	107	4	8	17	4	9	17	17	5	9	6	48	2
	2007	9	1339		27	8	4	20	6	55	20	2	31	12	0	2	8	7	138	25	5	4	0	8	13	147	0	6	17	60	26	6	34	5	7	2	89	14	16	49	4	18	36	29	5	9	5	124	0
	2007	10	2408		64	20	4	32	7	29	33	9	30	19	2	6	5	7	192	35	4	4	3	10	18	396	0	14	34	94	30	5	59	6	7	5	85	7	27	187	3	35	108	49	13	9	10	326	8
	2007	11	3474		81	21	4	66	12	39	37	11	55	13	3	5	10	10	92	30	5	13	6	6	14	477	0	19	44	117	29	21	81	4	72	4	58	35	45	449	5	96	193	43	7	26	13	565	12
	2007	12	4648		80	31	2	101	13	34	74	25	11	13	3	4	15	12	82	31	18	17	7	29	33	200	0	50	38	208	64	61	132	1	103	3	43	122	80	677	18	140	172	142	11	15	25	1013	20
	2007	13	2944		33	41	1	199	16	36	72	31	46	16	5	6	8	21	71	24	21	18	4	19	44	69	0	56	22	194	81	95	172	4	88	10	34	83	0	0	22	166	59	217	12	18	24	0	26
	2007	14	2680		35	21	1	163	12	45	57	38	26	16	5	5	15	34	32	10	17	24	7	12	65	0	0	49	26	105	110	58	162	3	55	19	21	21	51	200	18	139	26	157	14	11	11	157	41
	2007	15	1593		18	34	1	67	21	21	26	22	12	5	9	4	12	62	24	5	10	40	3	11	70	11	0	33	34	38	36	32	93	4	33	10	7	4	36	96	7	98	7	56	19	6	13	83	29
	2007	16	763		10	9	1	31	5	8	12	17	5	3	4	1	24	57	4	3	2	51	2	6	41	5	0	16	25	11	19	3	37	4	22	4	1	3	17	36	2	14	2	21	10	2	7	46	11
	2007	17	411		3	15	1	12	6	6	8	2	1	1	6	3	12	22	2	4	1	28	0	5	19	2	0	7	7	14	11	7	17	1	9	8	3	1	7	24	0	7	1	21	12	5	4	22	8
	2007	18	228		4	3	0	1	4	4	3	9	3	5	0	3	17	11	4	4	1	18	0	5	9	1	0	3	1	4	6	4	10	1	5	3	4	1	6	12	1	1	2	15	7	0	3	9	3
	2007	19	192		3	3	0	2	2	7	4	4	1	1	0	4	5	11	0	4	0	8	1	0	14	2	0	2	3	2	5	2	7	0	5	4	0	0	3	11	2	3	4	10	5	7	3	14	1
	2007	20	122		2	1	1	0	5	2	1	3	0	1	0	3	2	1	1	1	0	2	1	0	6	2	0	1	5	1	2	3	4	1	15	0	0	0	3	10	2	4	2	2	4	1	2	8	2
	2007	21	100		6	2	1	1	4	2	2	0	0	1	0	0	5	1	0	2	0	2	0	4	6	2	0	2	0	2	6	1	6	0	3	0	0	1	2	1	0	2	1	11	1	2	2	4	0
	2007	22	95		4	2	0	3	2	1	1	2	1	2	0	1	1	1	0	1	0	1	1	0	7	3	0	2	3	2	5	1	1	1	6	2	0	0	1	3	0	1	1	5	2	2	3	7	0
	2007	23	72		4	0	0	1	0	0	1	1	0	1	0	2	1	1	0	4	0	0	0	0	2	3	0	4	0	3	4	0	3	0	2	1	0	0	1	5	1	2	0	7	0	0	4	3	3
	2007	24	51		1	0	1	1	1	2	1	2	0	2	0	1	1	3	0	0	0	0	0	0	4	1	0	0	0	1	0	1	3	0	4	0	0	0	0	2	0	1	1	0	0	0	2	6	0
	2007	25	34		0	0	0	1	1	0	1	1	0	1	0	2	1	1	0	0	0	0	0	0	4	0	0	1	0	0	1	0	1	2	0	0	0	0	2	3	0	2	0	4	0	0	1	1	0
	2007	26	26		1	0	0	0	1	0	0	0	0	1	0	0	1	1	0	0	0	0	0	0	1	0	0	0	1	3	1	2	1	0	0	0	0	0	0	0	0	0	1	2	0	1	0	1	0
	2007	27	18		1	0	0	1	1	0	0	0	0	0	0	0	0	1	0	0	0	0	0	0	2	0	0	0	0	0	0	0	0	0	1	0	1	0	0	2	0	0	1	2	0	0	3	0	0
	2007	28	24		1	0	1	0	0	0	0	0	0	0	0	1	0	1	0	1	1	0	0	0	1	2	0	1	0	0	0	1	0	0	0	0	0	1	0	1	0	1	0	2	0	0	0	2	0
	2007	29	24		1	0	1	0	1	0	0	0	0	1	0	1	0	1	0	0	0	0	0	0	0	0	0	0	0	0	0	0	0	0	0	0	0	0	0	2	0	0	1	1	0	1	1	1	0
	2007	30	17		1	0	0	0	2	0	0	0	0	0	0	0	0	0	0	0	0	0	0	0	1	0	0	1	0	2	1	0	0	0	1	0	0	0	2	1	0	0	0	1	0	1	0	1	0
	2007	31	19		3	2	0	0	0	0	0	0	0	1	0	0	0	0	0	0	0	0	0	0	0	0	0	0	0	0	0	0	0	0	0	0	1	0	0	0	0	2	0	1	0	0	0	2	0
	2007	32	11		1	0	0	0	0	0	0	0	0	1	0	0	0	0	0	0	0	0	0	0	0	0	0	0	1	0	0	0	1	0	0	0	0	0	0	0	0	0	0	1	0	0	0	2	0
	2007	33	10		0	0	1	0	0	0	0	1	0	0	0	0	0	0	0	1	0	0	0	0	0	0	0	0	0	0	0	0	0	0	0	0	0	0	2	0	0	0	0	1	0	0	0	2	0
	2007	34	15		1	1	1	0	1	0	0	0	1	0	0	0	0	0	0	3	0	0	0	0	0	0	0	0	0	0	0	0	0	1	0	0	0	0	2	1	0	0	0	0	0	0	0	1	0
	2007	35	15		0	0	0	0	2	0	0	1	0	1	0	0	1	0	0	0	0	0	1	0	0	0	0	1	0	1	1	0	0	0	0	0	0	0	0	0	0	1	0	1	0	0	1	2	0
	2007	36	6		0	1	0	0	0	0	0	1	0	0	0	0	0	0	0	0	0	0	0	0	0	0	0	0	0	0	1	0	0	0	0	0	0	0	0	0	0	0	0	0	0	0	1	0	0
	2007	37	20		0	0	1	0	0	1	0	1	0	0	0	1	0	0	0	0	0	0	0	0	0	0	0	0	0	1	1	0	0	0	0	0	2	0	0	2	0	0	0	8	0	0	0	0	0
	2007	38	17		0	0	1	0	0	0	0	0	0	0	0	0	0	0	0	0	0	0	0	0	2	0	0	0	0	0	0	0	0	1	0	0	0	0	0	1	0	1	0	5	0	0	1	2	0
	2007	39	33		0	0	0	0	0	0	0	0	0	1	0	4	0	0	1	4	0	0	0	0	2	0	0	1	1	0	0	0	0	0	0	0	0	0	2	2	0	1	0	8	0	1	1	0	0
	2007	40	28		0	0	0	0	0	0	0	0	0	0	0	0	0	0	0	0	0	0	0	1	0	0	0	0	0	2	0	0	0	0	0	1	0	1	1	4	1	0	0	7	0	2	0	4	0
	2007	41	36		3	0	0	0	0	0	0	0	1	3	0	0	0	0	1	0	0	0	0	0	4	0	0	0	0	0	1	0	2	0	0	1	0	2	0	0	1	0	0	9	0	0	2	2	0
	2007	42	34		2	0	1	0	1	2	0	0	0	0	0	0	0	0	0	1	0	0	0	0	0	0	0	0	0	2	0	0	1	0	0	1	1	0	0	2	1	0	1	5	0	0	1	2	0
	2007	43	43		3	0	0	0	2	0	0	0	0	1	0	0	2	2	0	0	1	1	0	0	0	1	0	0	0	2	1	0	1	0	0	1	1	0	0	2	0	0	0	9	0	3	4	0	0
	2007	44	40		0	0	2	0	2	0	1	0	0	0	1	0	0	0	3	3	0	0	0	0	1	0	0	0	0	1	2	0	1	1	0	0	3	0	0	2	0	0	0	11	0	0	3	2	0
	2007	45	45		2	0	2	1	1	0	1	0	1	4	0	0	0	1	2	1	0	0	1	0	1	2	0	2	0	0	0	0	0	0	2	0	2	0	2	5	0	1	0	2	0	0	1	1	0
	2007	46	53		5	0	0	0	0	0	0	0	0	6	0	0	0	0	2	1	0	0	1	1	0	0	0	2	0	1	1	1	2	0	3	0	0	0	2	2	0	0	0	7	0	2	0	2	0
	2007	47	45		3	1	0	0	1	0	1	0	1	0	0	2	0	0	2	1	1	1	1	0	0	0	0	0	0	0	1	0	3	1	1	3	1	0	0	4	0	1	1	4	0	1	3	1	1
	2007	48	55		7	0	0	0	0	0	1	0	5	1	1	0	0	0	1	0	0	0	1	0	1	0	0	0	0	1	1	1	1	0	1	1	0	0	0	3	0	2	1	6	0	0	5	2	0
	2007	49	60		6	0	0	0	1	0	0	0	0	4	1	0	0	0	0	0	0	0	0	3	1	2	0	3	2	1	0	0	0	1	0	0	3	0	0	0	0	0	0	5	0	1	2	4	0
	2007	50	81		2	0	0	1	1	0	1	1	1	1	0	3	0	0	3	1	0	0	1	0	6	1	0	7	0	0	2	3	2	1	1	1	1	0	1	6	1	2	2	5	1	4	3	4	0
	2007	51	78		3	0	1	0	2	0	0	2	3	1	0	0	0	1	0	0	0	2	1	5	8	0	0	5	4	1	0	0	0	1	2	0	1	0	1	4	1	4	0	7	2	3	2	0	4
	2007	52	93		2	1	1	0	2	0	2	0	2	2	0	0	0	0	0	0	0	1	3	5	9	2	0	4	0	2	5	1	1	0	2	1	0	0	1	2	1	2	2	12	1	3	1	2	4
	2008	1	120		5	0	1	0	4	3	1	3	3	1	0	3	0	3	1	0	0	0	0	7	9	0	0	1	8	5	2	0	6	2	4	1	3	0			0	2	2	10	3	0	5	2	3
	2008	2	178		14	2	1	1	4	4	5	2	5	1	1	1	2	0	3	16	0	0	0	7	10	2	2	4	2	5	9	0	4	2	6	3	4	0			0	5	7	11	1	0	8	3	9
	2008	3	229		22	2	2	2	9	4	2	3	7	5	1	4	1	5	0	17	3	1	1	5	14	2	4	5	7	4	4	1	4	2	3	1	2	0			0	9	14	15	1	1	9	6	5
	2008	4	254		27	0	1	1	6	4	1	7	2	1	11	5	4	2	5	22	0	1	1	3	16	3	2	2	7	5	7	1	3	2	8	3	5	0			1	13	6	14	3	1	8	6	8
	2008	5	267		29	2	1	2	8	7	3	4	6	7	2	2	0	0	4	35	2	0	2	5	11	3	4	9	6	3	4	1	2	1	6	10	4	0			0	8	5	7	2	2	6	2	11
	2008	6	378		43	3	3	3	7	11	3	3	1	6	6	4	5	1	7	56	2	1	2	4	17	3	5	6	11	3	6	1	11	3	9	4	3	0			1	21	14	5	1	3	17	11	4
	2008	7	517		45	5	4	3	17	12	3	3	8	10	9	6	1	4	4	106	3	1	1	15	45	5	1	14	6	4	5	2	7	3	25	2	8	0			3	25	3	7	3	4	8	5	14
	2008	8	575		21	8	4	6	40	9	0	6	8	7	19	6	6	4	8	42	1	1	4	7	64	3	3	11	18	5	7	3	9	3	34	3	3	1			3	43	6	6	2	5	24	9	29
	2008	9	668		22	12	6	12	56	27	3	5	5	10	12	4	4	1	0	26	0	0	2	6	93	3	4	19	8	10	7	4	12	6	35	6	3	0			2	67	10	5	1	4	34	3	24
	2008	10	881		24	5	2	10	72	55	3	12	5	15	18	7	8	4	2	20	1	0	4	12	149	11	3	14	10	5	8	1	33	9	35	8	5	2			2	127	15	9	1	2	23	5	13
	2008	11	985		21	15	3	13	80	89	13	10	6	17	16	5	18	2	0	14	0	0	4	22	86	3	4	22	10	4	36	2	27	10	32	16	2	1			2	213	10	9	4	4	35	11	2
	2008	12	846		16	12	2	17	60	80	33	7	1	14	30	4	10	3	5	10	1	3	4	22	51	2	6	25	6	11	37	1	35	8	23	13	3	1			1	103	16	3	0	6	43	6	0
	2008	13	702		14	15	3	22	29	59	19	10	4	21	28	8	9	10	8	6	0	4	13	29	34	4	3	37	11	9	17	2	20	6	1	8	1	2			1	41	19	4	11	2	51	9	4
	2008	14	590		6	32	1	23	14	29	9	9	4	10	8	7	4	10	4	7	3	1	28	30	24	6	4	30	7	11	4	2	13	3	1	30	3	2			2	26	22	3	3	6	46	8	4
	2008	15	595		10	20	0	30	13	7	4	12	8	8	8	3	7	11	6	8	0	0	47	55	20	4	4	45	4	6	7	2	11	1	6	43	2	3			0	25	28	3	0	9	10	14	4
	2008	16	603		7	16	2	16	12	23	5	7	1	18	0	3	7	8	5	6	2	2	101	41	9	2	0	12	7	9	6	0	7	3	0	65	0	5			2	19	30	2	1	14	19	17	1
	2008	17	500		8	30	2	16	6	3	3	7	2	9	0	1	8	15	2	5	1	1	72	18	14	2	3	12	9	9	3	0	6	5	1	63	2	1			1	19	26	3	4	15	14	6	2
	2008	18	278		7	25	2	12	3	1	0	2	3	5	0	2	7	10	5	2	0	1	33	5	6	0	3	7	5	1	3	0	2	1	1	26	1	1			2	9	13	1	3	2	4	6	1
	2008	19	139		6	4	1	6	5	2	1	0	0	2	1	0	3	5	1	6	2	2	3	0	2	1	0	3	5	6	1	0	2	5	0	6	1	2			1	4	5	3	0	4	6	3	4
	2008	20	74		4	4	3	0	1	0	1	1	2	1	0	0	2	4	0	5	0	1	2	1	2	0	3	1	2	2	1	0	4	0	0	0	1	0			0	1	1	3	1	2	0	2	1
	2008	21	47		0	0	0	3	2	0	0	2	2	0	0	0	2	2	1	0	0	0	1	2	1	0	1	0	2	1	1	2	0	0	1	1	1	0			0	0	1	0	0	1	3	2	3
	2008	22	47		0	1	0	2	3	1	0	2	2	1	0	1	2	1	0	1	0	0	0	1	3	0	0	0	2	1	0	1	0	0	0	1	1	0			0	0	4	1	0	1	0	2	2
	2008	23	44		2	0	0	2	3	0	0	1	0	0	0	0	0	1	1	0	0	0	0	0	1	0	1	0	1	3	0	0	1	0	1	0	0	0			0	0	2	1	0	1	0	1	1
	2008	24	38		4	1	0	1	1	1	0	0	0	0	0	0	1	0	3	2	0	0	0	0	1	0	0	1	0	0	1	0	0	1	1	2	1	0			0	0	1	0	2	0	1	1	1
	2008	25	33		0	0	1	0	1	1	0	0	1	0	0	0	2	0	2	0	2	0	1	0	0	2	1	0	0	0	1	0	0	0	1	1	0	0			0	2	2	0	1	0	0	0	1
	2008	26	32		1	1	0	0	0	0	2	0	1	1	0	0	2	1	0	2	0	1	0	1	1	0	0	0	0	0	0	0	0	0	0	1	0	0			1	1	1	0	2	0	2	2	0
	2008	27	30		1	0	0	0	1	0	1	0	2	0	0	0	0	1	0	1	0	0	0	1	0	0	0	0	1	1	0	0	0	0	0	3	0	0			1	0	0	0	1	0	0	0	1
	2008	28	23		1	0	0	1	1	0	0	0	1	0	0	1	0	0	1	0	0	0	1	1	1	0	0	0	0	0	0	2	0	1	0	0	0	0			0	0	1	0	1	0	2	0	1
	2008	29	19		0	0	0	0	0	0	0	0	0	1	0	0	1	0	1	0	0	0	0	0	1	0	0	0	0	0	0	0	1	0	0	0	0	0			0	0	0	1	0	0	1	0	0
	2008	30	24		0	0	2	0	0	0	0	1	0	0	0	1	0	2	1	1	0	0	0	0	0	0	1	0	0	2	0	0	0	0	0	0	0	0			0	2	1	0	0	0	0	1	0
	2008	31	14		0	0	0	0	0	0	0	1	0	1	0	0	0	0	0	0	0	0	0	0	0	0	0	0	0	2	0	0	0	0	0	0	0	0			0	0	1	0	0	0	0	1	0
	2008	32	15		0	0	0	0	0	0	1	0	0	0	0	0	0	0	0	0	0	0	0	0	0	0	1	1	0	2	0	0	0	0	0	1	0	0			1	0	0	0	2	0	0	0	0
	2008	33	13		1	0	1	0	0	0	0	0	0	0	0	0	0	0	0	1	0	0	0	0	0	0	0	0	0	0	1	1	0	0	1	0	0	0			1	1	0	0	0	0	0	0	0
	2008	34	8		1	0	0	0	1	0	0	0	0	0	0	0	0	0	0	1	0	0	0	0	1	0	0	0	0	0	1	0	0	2	0	0	0	0			0	0	0	0	0	0	1	0	0
	2008	35	12		1	0	0	0	1	1	0	0	0	2	0	0	0	0	0	0	0	0	0	0	0	0	0	0	0	0	0	0	0	0	0	0	0	0			0	0	0	1	0	0	0	0	0
	2008	36	15		0	1	1	0	2	0	0	0	0	0	0	1	0	0	0	1	0	0	0	1	1	0	0	0	0	0	0	0	0	0	0	0	0	0			0	0	0	0	0	0	0	0	0
	2008	37	13		0	0	0	1	0	0	0	0	0	1	0	0	0	0	0	0	0	0	0	1	2	0	0	0	0	0	0	0	0	0	1	1	0	0			0	0	1	0	0	0	0	0	0
	2008	38	23		2	0	1	1	1	0	0	0	0	2	0	0	0	2	0	2	0	0	0	0	0	0	1	0	0	3	1	0	0	0	0	1	0	0			0	0	1	0	0	0	1	0	0
	2008	39	18		5	0	0	1	0	0	0	0	3	0	0	0	0	0	0	0	0	0	0	0	0	0	0	0	0	3	0	0	0	0	0	0	0	0			1	0	1	0	0	0	0	0	0
	2008	40	12		0	0	0	0	1	0	0	1	1	1	0	0	0	0	0	0	0	0	0	0	0	0	0	0	0	2	0	0	0	0	0	0	1	0			1	0	1	1	0	0	0	0	0
	2008	41	26		3	0	1	0	2	0	0	2	0	1	0	0	0	0	0	0	0	1	0	0	0	0	0	0	0	1	0	1	2	0	0	0	0	0			0	0	0	1	0	0	1	0	0
	2008	42	31		1	3	0	0	0	0	0	0	0	2	0	0	0	0	0	0	0	0	1	0	0	1	2	0	0	2	1	0	2	2	0	0	1	0			0	0	0	0	1	0	0	1	0
	2008	43	21		3	0	1	0	0	1	0	0	0	0	0	0	0	0	0	0	0	0	0	0	0	0	2	0	0	0	0	0	4	2	0	0	0	0			0	0	0	0	0	0	1	0	0
	2008	44	23		0	0	0	0	2	0	0	0	1	0	0	0	0	0	0	1	0	0	1	0	0	0	0	0	0	2	0	0	3	0	0	2	0	0			0	0	0	2	1	0	2	0	0
	2008	45	26		2	0	2	2	1	0	0	0	0	1	0	0	1	1	1	1	0	0	0	0	0	0	0	0	1	0	0	0	0	0	0	0	0	0			0	0	0	0	0	1	0	1	0
	2008	46	44		1	1	2	1	1	0	0	1	1	0	0	1	0	1	0	0	0	0	0	0	3	0	2	0	0	1	0	0	2	1	0	0	0	2			0	2	2	1	0	1	0	2	0
	2008	47	39		1	0	0	0	0	0	0	0	0	1	0	0	0	0	0	0	0	0	0	2	1	0	1	0	2	0	0	0	0	0	0	0	0	0			0	0	3	2	1	0	1	2	1
	2008	48	53		0	0	2	0	1	0	0	0	3	0	0	2	0	0	0	0	0	0	4	1	1	1	1	1	0	0	1	1	3	1	1	3	0	0			0	0	2	3	1	0	1	2	0
	2008	49	54		1	0	1	1	0	0	2	2	1	2	0	0	0	0	0	1	0	0	0	0	1	1	1	0	1	1	1	0	5	2	2	1	1	0			0	0	3	6	1	2	1	2	0
	2008	50	57		4	1	0	1	1	0	1	0	0	1	0	0	0	0	1	2	0	0	2	0	0	0	1	0	1	1	0	1	1	0	0	1	2	0			0	1	2	11	1	0	5	1	0
	2008	51	81		2	0	3	0	1	0	2	0	0	0	0	1	0	0	0	1	0	0	1	1	3	0	0	2	0	0	0	0	4	5	1	3	1	0			2	0	3	9	0	1	3	0	0
	2008	52	101		2	1	2	3	1	3	0	0	1	0	0	1	0	0	1	3	2	0	2	3	6	1	3	4	2	1	1	1	2	1	2	0	2	0			2	2	4	7	0	1	4	0	1
	2009	1	112		3	0	1	0	3	0	1	0	3	1	0	1	0	1	4	6	3	0	1	0	2	0	3	3	0	3	4	1	0	3	1	1	0	0			0	1	6	6	0	2	3	1	2
	2009	2	132		6	2	3	2	2	1	1	3	1	0	2	1	0	2	1	2	1	0	2	4	10	0	0	5	0	5	1	0	0	1	1	0	8	15			1	0	3	3	0	2	4	1	1
	2009	3	147		8	2	2	3	3	0	1	2	4	3	1	4	1	0	0	2	1	0	2	0	10	1	1	2	5	3	7	1	1	3	2	3	6	22			1	2	2	2	0	1	1	2	0
	2009	4	157		2	3	2	2	2	0	0	0	2	10	0	4	1	0	1	3	2	2	1	3	4	5	2	1	3	3	3	1	3	2	2	0	3	5			1	8	11	2	0	0	5	7	2
	2009	5	177		4	4	0	6	3	3	3	1	4	7	1	2	5	0	0	5	0	0	1	0	5	0	1	6	3	5	2	4	1	1	1	2	0	1			1	12	10	4	0	5	7	5	3
	2009	6	253		6	3	5	10	5	3	3	2	5	7	1	2	7	2	3	6	0	0	4	3	4	0	2	6	9	3	7	7	1	2	1	2	3	3			2	15	2	0	0	3	11	9	4
	2009	7	303		4	7	0	8	10	6	2	0	6	6	2	5	6	5	2	7	5	0	1	6	8	1	3	6	5	7	8	8	4	3	2	7	4	5			0	9	8	15	0	1	9	9	6
	2009	8	280		4	6	0	10	2	3	4	1	6	7	5	1	11	8	1	4	1	1	1	2	5	2	3	7	9	3	8	4	2	8	0	3	6	2			2	9	8	3	4	2	7	4	6
	2009	9	245		1	3	4	4	2	4	4	0	5	3	3	2	2	1	5	8	0	1	2	5	2	0	3	6	16	3	7	1	6	4	3	6	5	3			0	6	16	2	4	5	9	3	1
	2009	10	213		3	3	2	5	5	5	2	1	3	2	0	2	6	2	6	3	2	0	0	4	5	0	2	1	12	3	5	1	4	2	2	3	0	1			3	5	7	3	2	7	2	9	5
	2009	11	266		4	2	0	6	6	2	1	1	2	3	2	2	7	4	4	2	4	1	3	4	15	1	6	8	17	2	4	8	2	2	2	5	6	5			5	6	6	4	2	0	7	6	8
	2009	12	258		7	6	0	2	5	6	3	0	2	5	0	2	1	10	0	2	2	0	1	3	15	1	2	18	25	4	6	4	1	4	3	2	2	2			5	7	3	4	1	2	0	8	8
	2009	13	283		2	6	3	2	2	8	0	2	0	1	0	1	3	9	1	2	4	0	4	6	12	3	6	21	16	5	7	3	4	4	6	8	2	0			3	4	11	8	3	1	3	11	5
	2009	14	224		2	7	0	5	1	2	3	1	0	3	0	0	4	7	1	0	4	0	4	0	5	2	8	6	22	4	3	2	1	5	0	6	1	1			0	1	5	4	0	4	6	8	11
	2009	15	214		2	15	0	7	2	3	2	0	0	1	2	2	5	11	1	1	3	0	4	0	5	2	3	8	13	6	2	1	1	1	0	5	2	0			4	2	1	2	2	0	5	2	17
	2009	16	220		0	15	0	0	0	9	0	1	1	2	0	1	2	8	4	2	1	0	4	2	5	0	3	5	29	4	1	1	4	2	1	14	1	1			1	2	6	1	4	1	1	2	13
	2009	17	141		1	6	1	1	3	3	0	1	4	0	0	2	0	12	2	1	2	0	4	0	5	0	3	4	11	2	1	0	2	2	1	11	2	1			1	1	2	0	6	0	2	1	14
	2009	18	119		1	2	2	2	1	0	1	1	1	2	7	0	0	11	1	1	1	0	2	0	1	1	1	2	7	3	6	0	0	1	0	8	2	0			2	0	4	3	4	1	3	2	8
	2009	19	101		3	4	0	0	0	1	0	0	0	3	0	1	0	8	0	2	1	0	4	0	3	0	1	3	9	0	1	1	2	1	0	13	0	1			1	3	3	2	1	1	4	6	5
	2009	20	65		4	1	0	2	1	3	0	0	0	0	0	1	0	3	0	0	0	0	0	0	2	0	1	1	1	0	0	1	2	1	1	10	1	0			1	0	2	0	2	1	2	0	5
	2009	21	80		1	2	0	0	0	0	0	0	1	1	0	1	1	1	2	0	0	0	2	1	2	1	4	3	3	0	1	1	4	0	0	2	1	0			0	3	6	4	0	0	3	1	5
	2009	22	52		0	0	1	0	0	0	0	0	0	1	0	0	0	1	2	0	1	0	3	1	2	0	0	2	7	1	0	1	1	1	0	1	0	0			1	2	1	0	1	1	1	1	2
	2009	23	38		1	0	0	0	0	0	0	0	0	0	0	2	0	0	0	0	0	0	1	0	1	1	2	3	2	0	3	0	0	0	1	2	0	0			1	1	0	1	0	0	1	0	0
	2009	24	27		0	1	1	1	1	1	0	0	0	0	0	0	0	1	0	0	0	0	1	0	2	0	0	2	1	0	0	0	0	1	1	1	0	0			0	1	1	1	0	2	0	0	3
	2009	25	20		2	0	0	1	0	0	0	0	1	1	0	0	0	1	0	0	1	0	1	1	0	0	0	1	2	0	0	0	0	0	0	0	0	0			1	0	3	0	0	0	1	0	0
	2009	26	21		1	0	1	1	0	0	0	0	0	0	0	0	0	0	0	1	0	0	0	0	2	0	1	0	1	3	1	0	1	1	1	1	0	0			0	0	0	0	1	0	0	0	0
	2009	27	18		0	1	1	0	0	0	0	0	0	0	0	0	0	0	0	0	0	0	1	0	0	0	0	0	1	0	0	0	2	0	0	2	0	0			0	1	0	0	0	0	0	1	0
	2009	28	19		1	1	0	0	0	0	0	0	0	0	0	1	0	1	0	2	0	0	1	0	0	0	0	0	0	1	0	1	1	2	0	0	0	0			0	0	0	0	0	0	1	0	1
	2009	29	25		1	2	0	1	1	0	0	0	0	1	0	0	0	2	1	0	0	0	1	1	1	0	0	0	1	0	0	0	2	0	0	0	0	0			0	0	0	1	0	0	1	0	0
	2009	30	19		0	0	0	0	0	0	0	0	0	1	0	0	0	0	0	0	0	0	1	0	1	0	0	2	1	0	0	0	0	0	0	0	0	0			0	0	0	0	0	0	1	0	0
	2009	31	17		0	0	0	0	0	0	1	0	0	1	0	0	1	2	0	0	0	0	1	0	0	0	2	0	0	0	0	0	0	0	1	0	0	0			0	0	1	1	0	1	0	0	0
	2009	32	27		0	0	0	0	0	0	0	0	0	0	11	0	0	0	0	0	0	0	1	0	0	0	2	0	0	2	0	1	0	0	0	2	0	0			0	2	0	1	0	0	0	0	0
	2009	33	13		2	0	0	1	0	0	0	0	1	0	0	0	0	0	0	0	0	0	2	0	0	0	0	0	0	0	0	0	0	0	0	1	0	0			0	0	0	0	0	0	1	1	0
	2009	34	11		0	0	0	1	0	0	0	0	0	0	0	0	0	0	0	0	0	0	0	0	0	0	1	0	1	1	0	0	1	0	0	0	0	0			0	0	0	0	0	0	1	0	0
	2009	35	13		0	0	0	0	0	0	0	0	1	1	0	0	0	0	1	0	0	0	1	1	0	0	0	0	0	0	0	0	0	0	0	0	0	0			0	0	0	0	0	0	0	0	0
	2009	36	5		0	0	0	0	0	0	0	0	0	0	0	0	0	0	0	0	0	0	0	0	0	0	0	0	0	0	0	0	0	0	1	0	0	0			0	0	0	0	0	0	1	0	0
	2009	37	17		0	0	0	0	1	0	0	1	0	0	0	0	0	1	0	0	0	0	0	0	0	0	1	2	0	0	0	0	0	0	0	0	0	0			0	1	1	0	0	0	2	2	0
	2009	38	17		0	0	0	0	0	0	0	0	1	0	0	2	0	0	3	0	0	0	0	0	0	0	0	0	0	0	0	0	0	0	1	1	0	1			1	0	0	0	1	1	1	0	0
	2009	39	5		1	0	0	0	2	0	0	0	0	0	0	0	0	0	1	0	0	0	0	0	0	0	0	0	0	0	0	0	0	0	0	0	0	0			0	0	0	0	0	0	0	0	0
	2009	40	17		1	0	0	0	0	0	0	0	0	1	0	0	0	0	0	0	1	0	0	1	0	1	0	0	1	1	0	0	0	0	0	1	0	0			0	1	2	0	0	0	0	0	0
	2009	41	16		1	0	0	2	0	0	0	0	0	1	0	0	0	0	0	0	0	0	1	0	0	0	0	0	0	0	0	0	0	1	0	0	0	0			1	1	0	0	0	0	0	2	0
	2009	42	16		2	0	0	0	0	0	0	0	0	1	0	0	0	1	2	0	0	0	0	0	1	1	0	0	0	0	1	0	0	0	0	0	0	0			0	1	0	0	0	0	0	0	0
	2009	43	20		0	0	0	0	1	0	0	0	0	1	0	0	0	0	0	0	0	0	1	0	0	0	0	3	0	0	0	0	1	0	0	0	1	0			0	1	0	0	0	1	0	1	0
	2009	44	26		2	0	0	0	0	0	1	0	0	2	0	0	0	0	1	0	0	0	0	0	0	0	0	2	2	0	0	1	0	0	0	1	1	0			0	3	0	2	1	0	0	0	0
	2009	45	29		0	0	0	0	0	1	0	0	1	1	0	1	1	0	0	0	0	1	0	0	0	0	0	0	0	0	0	0	1	0	0	3	0	0			2	0	0	5	0	0	1	0	0
	2009	46	34		2	0	1	0	0	0	0	0	1	2	0	0	0	0	2	0	1	0	0	0	1	0	1	0	4	1	0	1	1	0	0	0	0	0			2	0	1	3	1	0	1	3	0
	2009	47	35		0	1	0	0	1	0	0	0	0	3	0	1	1	0	0	0	0	0	0	0	0	0	1	2	0	1	1	2	1	0	0	1	0	0			1	2	0	1	0	2	1	1	1
	2009	48	48		2	0	0	1	5	0	0	0	0	1	0	3	0	0	1	1	0	0	1	1	1	0	0	3	2	3	0	0	2	0	0	0	1	0			0	3	0	2	0	0	0	1	0
	2009	49	50		1	1	0	0	3	0	0	0	0	1	0	1	0	0	0	2	1	0	0	2	0	0	2	3	1	3	1	5	5	0	0	1	0	0			1	0	1	1	0	0	1	0	0
	2009	50	42		1	0	0	1	0	0	0	0	0	0	0	4	0	1	1	1	0	0	0	0	1	0	1	2	0	3	2	1	0	0	0	0	2	0			0	1	0	0	3	1	2	0	0
	2009	51	63		2	0	0	2	3	1	2	0	0	2	0	1	0	1	0	1	1	0	0	1	1	2	0	1	3	9	0	0	1	2	1	2	1	0			0	1	1	1	2	0	0	0	0
	2009	52	128		1	1	2	4	1	0	0	0	1	5	1	1	0	1	4	0	1	1	0	3	6	1	1	4	3	11	1	3	5	1	0	5	3	5			5	4	5	2	2	0	2	1	2
	2010	1	113		2	2	1	4	3	0	0	0	0	2	1	1	1	0	2	5	0	0	0	3	0	0	1	6	10	4	0	2	4	0	0	3	4	10			4	4	4	2	1	0	3	0	4
	2010	2	146		2	2	0	4	5	0	0	1	0	7	0	1	1	1	0	0	1	1	2	2	3	3	4	8	10	3	6	4	4	0	2	2	5	10			11	4	4	3	0	1	0	0	1
	2010	3	197		6	1	3	10	2	1	2	1	3	7	2	3	3	1	2	1	0	0	2	1	2	1	2	7	12	5	2	4	6	3	0	7	1	15			2	1	5	4	2	0	5	4	2
	2010	4	222		4	5	3	3	4	1	2	3	1	8	4	4	1	0	2	4	0	2	1	7	6	1	1	6	7	5	10	5	8	7	0	7	3	21			5	6	1	7	2	1	4	2	2
	2010	5	299		5	0	4	5	5	1	3	0	2	7	1	2	10	0	6	6	2	0	3	1	3	5	3	16	21	6	12	4	6	2	3	3	2	49			7	4	4	12	2	2	5	6	4
	2010	6	304		8	3	9	3	5	2	2	0	3	10	0	2	7	0	2	5	2	0	2	4	4	3	1	13	26	6	16	3	13	2	3	10	2	12			4	0	4	21	1	4	2	7	2
	2010	7	352		13	6	3	8	9	6	2	2	2	1	5	4	9	1	5	11	1	0	8	4	11	7	3	8	18	9	13	5	20	11	3	8	4	6			5	3	3	31	4	6	3	6	12
	2010	8	289		10	3	0	5	6	1	2	2	3	4	2	0	10	2	5	3	4	1	5	6	16	4	4	9	17	8	8	3	10	7	2	5	3	4			7	3	11	7	2	5	5	4	7
	2010	9	310		7	4	1	8	2	2	9	1	4	9	4	0	12	3	8	0	2	0	4	4	24	6	3	14	16	8	2	7	6	4	0	13	1	3			4	6	9	3	2	4	1	6	15
	2010	10	341		6	9	1	4	5	5	0	2	3	6	4	2	38	5	15	2	2	1	0	2	25	2	5	6	14	14	0	3	6	3	2	14	0	1			3	3	8	6	8	3	2	5	20
	2010	11	443		10	12	1	11	7	12	1	2	6	4	5	1	35	14	13	2	2	0	15	5	15	2	12	7	14	12	0	5	3	6	3	30	1	0			9	5	8	4	0	6	7	12	34
	2010	12	386		1	17	0	1	5	7	1	4	2	2	4	0	28	10	14	2	0	0	8	5	17	3	9	16	12	14	2	4	7	6	2	18	0	1			8	5	5	3	3	1	8	7	39
	2010	13	497		5	12	2	5	13	8	0	13	2	10	5	2	12	12	16	7	2	1	23	3	36	2	11	8	10	10	0	5	6	5	2	29	3	4			9	5	8	6	2	0	4	17	43
	2010	14	630		2	18	0	12	16	16	5	10	7	7	2	2	9	11	14	9	3	0	25	4	42	3	15	15	18	34	4	2	3	8	4	23	2	0			7	18	15	10	3	3	4	15	50
	2010	15	681		2	15	0	3	8	10	2	12	0	8	5	3	5	27	11	1	3	1	55	12	32	6	12	21	20	64	1	4	7	9	3	44	9	6			1	19	13	10	6	1	1	23	37
	2010	16	389		7	7	2	3	2	7	0	4	0	2	7	2	4	15	14	1	8	1	30	2	27	1	9	11	9	39	0	1	6	5	1	25	8	0			3	4	6	6	2	0	2	6	14
	2010	17	168		4	0	0	2	1	3	1	2	2	1	1	0	3	8	3	1	2	0	7	4	7	2	3	4	7	12	0	2	2	4	2	5	3	1			1	2	4	6	1	1	2	4	7
	2010	18	117		2	1	2	3	2	4	1	1	0	2	0	0	0	4	4	5	1	0	3	1	5	1	1	3	5	6	1	3	4	4	3	2	4	0			1	1	2	3	1	1	1	1	1
	2010	19	89		3	0	0	3	0	2	3	2	1	2	0	4	0	4	3	1	1	0	0	4	1	1	2	0	2	11	1	1	1	2	0	0	3	4			1	1	1	0	0	0	1	0	3
	2010	20	54		1	1	0	0	0	0	1	0	0	3	0	0	1	2	0	1	0	0	2	1	2	1	0	2	0	5	0	1	1	1	0	1	1	2			2	1	2	1	0	1	2	0	1
	2010	21	49		1	0	1	0	1	0	1	0	0	0	0	0	1	2	1	3	0	0	1	2	5	0	0	2	0	4	0	1	2	0	0	3	0	1			1	1	0	0	0	1	3	1	0
	2010	22	49		1	0	1	0	1	0	0	0	0	1	1	1	1	0	0	0	0	0	2	0	1	0	1	0	0	6	2	1	0	3	1	1	5	0			0	0	4	1	0	0	2	4	1
	2010	23	31		0	0	0	0	0	0	1	0	0	1	3	0	0	0	0	0	1	0	1	0	3	0	2	0	0	2	0	3	0	1	0	2	1	0			1	0	0	1	0	1	1	1	1
	2010	24	22		0	1	0	0	0	0	0	2	0	0	0	0	0	0	0	0	0	0	0	0	0	0	0	0	1	3	0	0	1	1	0	0	1	1			0	0	3	0	0	0	2	1	1
	2010	25	33		0	1	1	1	0	0	0	1	0	1	2	0	0	0	0	2	0	0	0	0	2	0	1	1	2	1	0	0	0	1	0	1	1	1			1	0	0	0	0	0	0	1	0
	2010	26	24		0	0	0	0	0	0	0	0	0	0	0	0	1	0	1	0	1	0	0	1	3	0	0	0	0	0	0	2	0	0	0	0	0	1			0	1	0	0	0	1	2	2	0
	2010	27	20		0	0	0	0	0	0	1	0	0	0	0	0	0	1	0	3	0	0	0	3	2	0	0	2	0	1	0	0	0	0	0	0	0	0			1	0	0	0	0	0	0	0	0
	2010	28	20		0	1	0	0	0	0	0	1	1	0	0	0	0	0	1	0	0	0	0	1	0	0	0	0	1	0	0	0	0	2	0	0	0	3			1	0	1	0	0	0	1	1	0
	2010	29	28		0	0	0	0	0	0	0	5	0	0	0	1	0	0	0	0	0	0	1	0	2	2	0	1	0	0	0	1	0	0	0	0	1	3			0	0	0	0	1	0	0	2	0
	2010	30	19		0	0	0	1	0	0	0	2	0	1	0	1	0	0	0	0	0	0	0	0	0	0	0	1	0	0	0	0	0	0	0	0	3	0			1	0	1	0	0	0	0	0	0
	2010	31	23		0	0	0	0	0	0	0	0	0	0	0	0	0	1	0	2	0	0	0	0	1	0	0	2	0	0	1	0	0	1	0	0	1	0			0	0	0	1	0	0	0	2	0
	2010	32	24		0	0	0	0	0	0	1	0	3	1	0	0	0	0	0	1	0	0	0	1	0	0	0	0	0	0	0	0	1	1	0	0	0	0			0	0	0	0	0	0	0	2	0
	2010	33	15		0	0	0	0	0	0	0	1	0	0	0	0	0	0	0	0	0	0	0	0	0	0	0	1	0	0	0	0	0	1	0	0	0	0			0	0	0	0	0	0	1	2	0
	2010	34	16		0	0	0	0	0	0	0	0	0	0	0	0	0	0	0	0	0	0	1	0	0	1	0	0	0	0	0	0	0	1	2	0	1	0			0	0	0	0	0	0	0	0	0
	2010	35	14		0	0	0	0	0	0	0	0	0	1	0	0	2	1	0	0	0	0	0	0	1	1	0	0	0	0	0	0	0	0	1	0	1	1			0	0	1	0	1	0	0	0	0
	2010	36	11		1	0	0	0	2	1	0	0	0	0	0	0	0	0	1	0	0	0	0	0	0	0	0	0	0	1	0	0	0	1	0	0	1	1			0	0	0	0	0	1	0	1	0
	2010	37	10		0	0	0	0	0	0	0	0	0	0	0	0	0	0	3	0	0	0	0	0	0	0	0	0	0	0	0	0	1	0	1	0	1	0			0	1	0	0	0	1	0	0	0
	2010	38	15		0	0	0	0	0	0	0	0	1	0	0	2	0	0	3	0	0	0	0	0	0	0	0	0	0	0	0	0	0	1	0	0	0	1			0	1	0	0	0	0	0	1	1
	2010	39	7		0	0	0	0	1	0	0	0	0	0	0	0	0	1	1	0	0	0	0	0	0	0	0	0	0	0	0	0	0	0	0	0	0	0			1	1	0	0	0	0	0	0	0
	2010	40	11		0	0	0	0	0	0	0	0	0	0	0	0	0	1	0	0	1	0	0	0	0	1	1	1	0	0	0	0	0	0	0	0	1	0			0	1	0	0	0	0	1	0	0
	2010	41	16		0	0	1	3	0	0	0	0	0	1	1	0	0	0	1	0	0	0	0	2	1	0	1	0	0	0	0	0	0	0	0	0	0	0			0	1	0	0	0	0	1	0	0
	2010	42	12		0	0	0	0	0	0	0	0	1	0	1	0	0	1	0	0	0	0	0	0	0	0	2	0	0	0	0	0	0	0	0	0	1	0			1	0	0	1	0	0	1	0	0
	2010	43	15		0	0	0	0	1	0	0	0	0	1	1	0	0	0	0	0	0	0	1	1	0	0	0	0	0	0	0	0	0	1	0	1	0	2			1	0	0	0	0	0	1	0	0
	2010	44	16		0	0	0	1	1	0	0	0	0	0	0	0	1	0	0	0	0	0	1	1	0	0	0	1	0	0	0	0	0	1	1	0	0	1			2	1	0	0	0	0	0	0	1
	2010	45	31		0	0	0	0	1	0	0	0	0	0	0	0	0	0	1	0	0	0	0	0	1	0	0	1	2	1	0	1	1	2	0	0	3	4			0	1	2	1	0	1	0	0	3
	2010	46	30		1	0	0	0	1	0	0	0	0	1	0	0	0	1	1	0	0	0	0	0	1	0	0	3	2	0	1	0	0	2	0	1	0	0			0	1	0	1	0	1	0	0	2
	2010	47	21		1	0	0	1	0	0	0	0	1	1	0	0	0	0	3	0	0	0	0	0	3	0	0	0	0	0	0	0	0	1	0	0	0	0			0	1	0	1	1	1	1	0	2
	2010	48	39		1	0	2	1	0	0	0	1	1	1	1	0	0	1	1	0	1	0	0	1	0	0	0	0	4	0	0	0	0	0	0	2	1	1			0	1	0	1	0	0	0	0	4
	2010	49	35		1	0	0	2	0	0	0	0	0	0	0	0	2	0	0	0	0	0	0	1	0	1	2	1	0	0	0	0	0	0	1	1	4	3			1	0	0	0	1	0	1	1	6
	2010	50	63		0	2	0	2	1	1	0	0	0	0	1	0	0	0	3	0	0	0	0	2	4	0	0	2	0	3	0	0	2	4	2	3	1	0			1	0	0	0	2	2	0	0	5
	2010	51	44		6	1	0	3	1	0	2	0	0	0	0	0	0	1	1	0	0	0	1	2	1	0	0	0	0	1	0	0	2	2	0	1	1	0			5	1	0	0	1	2	0	0	0
	2010	52	47		1	0	0	0	3	0	1	0	0	0	0	0	1	0	0	0	0	0	1	3	1	1	0	3	0	5	0	0	3	0	0	1	2	1			0	4	0	1	0	1	2	0	0
	2011	1	67		2	0	0	2	2	0	0	0	0	0	1	2	1	0	2	0	0	0	0	1	1	0	0	4	1	3	1	2	0	0	1	0	3	1			2	4	5	1	0	2	2	0	0
	2011	2	107		5	2	0	1	4	0	2	0	1	2	2	2	2	1	1	3	1	0	0	3	4	1	0	0	1	3	0	1	2	5	0	6	0	0			3	4	2	3	0	4	3	1	3
	2011	3	129		5	5	0	0	4	3	1	3	0	1	0	2	0	0	3	7	1	1	4	1	4	2	2	4	3	1	0	0	3	6	1	2	5	1			1	2	7	4	1	1	2	2	7
	2011	4	116		3	1	0	1	1	0	3	2	1	1	7	1	1	5	0	1	1	0	0	2	4	0	1	2	2	7	0	0	2	1	0	2	5	0			1	4	3	4	0	4	3	0	5
	2011	5	150		8	3	1	4	7	0	2	1	4	0	6	2	1	1	2	3	0	0	1	9	5	7	2	3	6	2	2	1	3	2	3	2	0	0			1	5	9	3	2	2	6	1	4
	2011	6	145		4	3	3	0	8	0	3	2	2	3	3	1	0	0	4	3	0	1	3	2	3	5	1	1	2	4	1	0	7	1	0	1	1	2			2	6	8	1	0	3	10	0	11
	2011	7	164		6	4	0	4	4	0	1	2	4	4	5	1	0	4	3	3	0	0	3	5	5	6	0	0	2	7	0	3	3	1	1	4	7	4			4	6	2	0	0	6	6	2	2
	2011	8	184		8	3	0	5	5	0	1	6	4	1	4	4	3	0	2	2	2	0	3	8	3	4	1	5	2	2	5	2	7	0	0	3	3	11			1	7	1	3	1	14	6	0	5
	2011	9	185		0	3	0	1	6	0	1	1	2	1	4	2	3	0	3	2	1	0	3	5	3	3	2	4	4	7	3	3	6	1	0	10	10	14			7	3	2	0	0	14	5	9	0
	2011	10	235		3	4	0	3	8	1	5	4	2	8	3	1	3	3	6	1	3	0	7	12	7	2	1	6	1	15	3	1	2	2	1	5	11	8			2	2	6	1	1	5	7	0	4
	2011	11	166		3	1	0	2	1	3	2	1	1	8	1	1	4	4	9	4	1	0	2	6	5	3	0	4	2	7	0	0	1	3	3	3	9	5			2	5	2	0	1	4	9	2	5
	2011	12	136		4	2	2	2	1	3	5	2	3	3	3	1	1	2	7	0	2	0	5	2	1	2	0	2	5	6	0	0	1	4	2	0	4	5			5	3	5	2	2	2	3	1	3
	2011	13	122		3	5	4	1	5	1	2	3	3	1	3	0	0	3	5	1	1	0	2	1	4	1	2	0	3	7	2	0	0	3	2	3	5	2			0	7	5	1	1	1	6	0	3
	2011	14	118		2	4	3	1	3	0	3	3	2	4	0	1	0	4	5	2	5	0	3	1	0	3	0	0	1	6	1	0	0	2	3	3	1	0			2	3	2	1	1	1	8	3	3
	2011	15	137		6	0	2	4	2	0	1	1	1	7	4	1	2	4	8	2	2	0	1	2	5	1	0	0	2	8	2	4	0	2	4	4	1	4			3	2	3	1	3	4	6	0	2
	2011	16	116		4	0	0	2	4	0	1	2	1	7	0	1	2	0	7	0	6	0	1	1	2	0	1	1	1	8	0	3	5	4	4	1	3	2			0	1	2	1	1	3	5	1	4
	2011	17	100		4	1	2	4	2	2	0	1	0	3	1	1	0	1	3	1	2	0	1	0	1	2	0	1	3	4	0	4	1	2	2	1	3	0			3	3	0	1	4	2	3	1	3
	2011	18	78		0	0	1	1	2	2	1	0	0	1	0	0	0	2	3	1	0	0	0	1	1	3	0	0	2	7	0	1	3	2	1	2	1	2			1	1	1	1	2	0	3	0	4
	2011	19	62		2	0	1	1	2	0	1	2	0	1	0	3	0	3	6	0	4	0	1	0	0	0	0	0	1	5	0	1	1	5	0	1	1	1			0	0	0	0	1	1	3	0	1
	2011	20	68		0	1	0	3	3	1	1	1	1	2	1	1	0	3	2	0	1	1	0	2	0	1	1	1	0	4	0	0	2	0	1	1	2	1			0	0	0	0	1	1	2	1	6
	2011	21	42		1	0	0	2	4	0	0	0	0	1	1	0	0	1	1	0	0	0	1	3	0	2	0	2	0	2	0	1	0	0	4	0	0	2			0	0	0	0	0	0	0	1	0
	2011	22	41		1	0	0	0	3	0	0	0	0	1	2	0	1	1	1	1	0	0	3	2	1	0	0	0	0	1	0	0	0	1	2	1	2	0			0	0	0	0	0	1	0	0	3
	2011	23	40		3	0	0	0	0	0	2	0	0	1	2	0	0	4	1	0	1	0	0	1	0	2	0	0	1	1	0	0	0	2	0	1	0	0			0	1	3	1	1	1	0	0	3
	2011	24	40		4	0	1	0	2	0	0	1	1	0	4	1	0	1	0	0	0	0	1	0	2	3	0	0	0	2	0	2	0	2	0	0	1	1			2	0	1	2	0	1	1	0	0
	2011	25	45		3	0	1	3	1	1	0	1	0	1	1	2	1	2	1	0	1	0	1	1	0	1	0	0	0	1	0	0	0	2	1	1	2	0			0	0	0	0	0	1	3	0	2
	2011	26	35		2	0	0	1	3	1	1	0	0	1	2	0	0	2	2	0	1	0	1	4	0	0	0	1	0	0	0	0	1	0	0	0	0	0			1	0	0	1	1	0	1	0	0
	2011	27	38		5	0	0	2	3	0	0	0	0	1	1	0	0	2	2	1	0	0	0	2	2	1	0	0	1	1	0	0	0	2	0	0	0	0			1	0	1	0	1	0	0	1	1
	2011	28	50		3	0	0	0	6	0	1	0	0	0	1	2	0	3	4	1	0	0	0	1	0	2	0	0	0	1	0	0	0	1	1	0	0	2			1	1	1	0	0	0	0	0	2
	2011	29	51		3	0	0	1	8	0	0	1	0	0	0	0	0	2	1	0	0	0	3	0	2	3	0	0	0	0	0	3	0	4	1	1	3	0			0	1	0	0	1	0	1	0	2
	2011	30	41		2	0	0	1	2	0	1	0	0	0	0	0	0	1	0	0	0	0	0	4	4	4	0	0	0	3	0	0	0	1	1	1	1	0			0	0	0	0	0	0	1	0	1
	2011	31	41		0	0	0	0	1	0	0	1	0	0	0	1	0	3	0	1	0	0	0	7	3	1	0	0	0	1	1	1	0	4	0	0	1	3			0	0	0	0	0	1	0	0	2
	2011	32	40		0	0	0	1	2	1	0	0	2	1	0	1	0	4	0	0	0	1	0	7	2	3	0	0	0	1	0	0	0	2	0	0	0	1			0	0	0	1	1	0	2	0	1
	2011	33	27		1	0	0	3	2	3	0	0	0	0	0	0	0	3	0	0	0	1	0	0	4	0	0	0	0	0	0	0	0	0	0	0	1	0			0	0	1	0	0	1	1	0	2
	2011	34	42		8	0	0	1	3	1	0	0	0	0	0	0	0	3	0	0	0	0	0	0	0	4	0	0	0	0	0	0	1	1	0	0	0	0			0	1	1	0	0	0	5	0	1
	2011	35	32		1	0	0	0	7	0	1	1	0	0	0	1	1	3	0	1	0	0	0	1	3	2	0	1	0	0	0	0	0	0	0	0	0	0			2	0	0	0	0	1	0	0	4
	2011	36	21		1	0	0	0	2	1	0	0	0	1	0	0	0	1	0	0	1	0	0	1	2	1	0	0	0	0	0	0	0	0	0	0	0	1			0	0	1	0	0	0	0	0	2
	2011	37	41		3	0	0	1	4	0	1	0	0	0	0	1	0	5	0	1	1	0	0	0	4	2	0	0	2	0	0	0	0	0	0	0	1	1			0	0	0	1	0	0	0	0	3
	2011	38	35		3	0	0	2	3	0	3	0	1	1	0	0	0	0	1	0	1	1	0	0	4	0	0	0	1	0	0	0	0	0	0	1	0	2			1	0	0	0	0	1	1	0	3
	2011	39	36		2	0	0	5	5	0	1	0	0	0	0	1	0	3	0	0	0	0	0	0	4	2	0	0	0	0	0	0	0	0	0	0	0	1			0	0	0	0	0	0	1	0	0
	2011	40	37		2	0	0	1	4	0	2	1	0	0	1	1	0	2	0	1	0	0	0	1	5	1	0	0	0	0	0	0	0	0	0	1	0	0			0	0	1	0	1	0	4	0	1
	2011	41	33		3	0	0	3	2	0	1	0	0	0	0	0	0	0	1	0	0	0	0	0	6	1	0	0	0	1	0	0	0	0	0	0	2	2			1	0	0	3	0	1	1	0	0
	2011	42	33		2	0	0	2	4	0	0	0	0	1	0	1	0	1	0	1	0	0	0	0	6	0	0	0	0	0	0	0	0	2	1	0	1	1			0	0	0	0	0	2	1	0	0
	2011	43	30		1	0	0	1	6	1	0	1	0	0	0	0	0	3	0	0	0	0	0	0	3	1	0	0	0	0	0	0	0	0	0	0	0	1			0	0	0	2	0	0	0	0	0
	2011	44	31		1	0	0	0	2	0	0	1	0	0	0	0	0	2	0	0	1	0	0	1	2	0	0	1	0	3	0	2	1	0	1	1	0	1			0	0	1	1	0	0	0	0	0
	2011	45	43		6	0	0	0	4	0	1	4	0	0	0	0	0	1	0	3	0	0	0	1	0	0	0	0	0	1	0	0	1	2	0	0	0	0			1	0	2	1	0	3	0	0	0
	2011	46	29		3	0	0	1	3	0	0	1	0	2	0	0	1	1	0	0	0	0	0	0	1	0	0	0	0	2	0	0	1	1	0	0	0	0			0	0	0	1	0	0	0	0	0
	2011	47	48		4	0	0	1	4	0	0	1	0	1	0	0	0	2	1	0	0	0	0	1	2	0	1	1	0	2	0	0	3	2	0	0	0	0			0	0	0	1	0	1	3	1	0
	2011	48	53		2	0	0	0	3	0	0	1	0	1	0	0	0	7	0	0	0	0	1	0	1	5	0	1	0	5	0	0	1	3	0	2	3	3			0	0	2	0	0	2	1	0	0
	2011	49	48		2	0	0	3	2	2	0	1	0	0	0	0	0	2	1	2	0	0	0	0	2	1	1	0	1	0	2	0	3	3	3	2	0	3			0	1	1	0	0	0	1	0	0
	2011	50	61		1	0	0	3	1	0	0	0	0	0	0	0	0	6	3	0	0	0	0	2	7	0	0	1	0	4	0	0	0	0	2	1	4	1			2	0	2	0	0	2	2	2	1
	2011	51	42		1	0	1	2	2	0	0	0	0	3	0	0	1	6	0	1	0	0	0	2	1	0	0	0	1	1	0	0	1	1	0	1	0	1			0	0	0	2	0	1	2	0	1
	2011	52	67		5	0	0	0	2	1	1	0	0	3	0	0	1	1	0	0	2	0	2	0	1	4	0	2	3	5	1	0	2	3	1	0	0	0			0	0	4	0	0	5	3	0	1
	2012	1	71		6	0	1	2	0	1	2	0	0	1	0	0	0	5	2	0	0	0	2	0	3	2	0	2	0	4	1	1	2	3	2	1	0	3			1	0	1	0	0	4	5	1	1
	2012	2	67		5	0	0	0	4	1	1	0	0	1	0	0	0	0	3	0	1	0	0	3	2	1	0	1	0	2	0	0	1	2	4	0	1	1			1	1	0	3	0	5	3	1	0
	2012	3	107		7	0	0	5	3	1	1	1	0	2	0	1	0	2	4	0	2	0	1	4	6	5	0	1	1	6	0	0	1	5	2	3	2	4			0	0	1	0	0	3	8	0	0
	2012	4	122		10	0	0	3	0	0	1	1	1	1	4	1	0	5	1	2	2	0	0	4	7	7	0	2	0	5	1	2	1	8	2	2	1	2			1	2	3	1	2	4	4	3	2
	2012	5	126		1	0	2	3	4	0	3	0	3	6	2	0	0	1	2	1	6	0	2	3	1	7	0	1	0	3	2	2	0	7	5	3	1	3			0	0	1	0	0	6	8	1	0
	2012	6	155		8	1	2	2	5	1	3	2	2	1	2	0	1	3	8	0	4	0	1	4	1	7	0	3	2	4	2	0	0	16	1	5	2	3			2	1	4	0	0	4	15	0	4
	2012	7	223		10	2	2	4	6	3	2	2	1	5	5	0	1	3	3	1	8	0	6	5	1	11	0	2	3	8	2	6	4	16	6	5	1	4			0	5	4	1	0	0	30	0	3
	2012	8	317		12	3	0	2	4	2	0	9	3	9	20	2	3	2	2	2	3	0	8	11	4	15	0	3	4	7	2	4	1	15	11	7	7	4			2	4	7	0	1	6	39	0	0
	2012	9	394		14	3	0	3	1	2	0	11	1	10	13	4	0	0	7	6	7	0	2	6	3	16	0	6	12	7	1	4	3	23	24	11	5	8			3	3	6	3	2	2	51	0	1
	2012	10	425		16	1	1	1	4	0	1	18	2	9	10	3	4	5	2	1	4	0	4	6	3	11	0	1	7	7	2	6	4	16	30	23	3	2			14	0	8	3	2	2	58	0	8
	2012	11	454		24	0	1	1	5	3	3	22	3	17	14	5	2	6	5	0	1	0	5	6	3	21	0	4	4	6	1	3	4	14	36	17	5	8			2	1	11	2	6	5	61	2	12
	2012	12	599		39	4	1	8	5	3	1	26	2	20	16	3	0	11	2	0	4	0	13	5	7	25	0	7	2	11	1	3	5	20	34	36	4	9			10	5	5	1	7	10	68	4	11
	2012	13	600		36	4	4	3	11	1	4	27	0	10	10	2	0	9	4	4	0	0	16	18	3	23	2	9	7	9	1	10	4	6	25	32	5	15			18	5	8	2	9	8	78	4	14
	2012	14	697		34	2	1	3	11	2	9	27	4	15	14	1	5	11	9	3	6	0	21	13	6	16	3	11	4	15	2	14	5	17	53	35	5	5			12	3	14	3	2	9	84	13	23
	2012	15	489		17	1	0	3	13	3	8	5	1	10	8	3	6	5	4	2	6	1	20	7	8	10	1	10	7	17	1	7	1	4	26	43	4	9			16	3	7	0	4	10	25	13	17
	2012	16	253		9	2	1	2	6	1	3	7	0	6	3	0	2	7	2	1	1	0	19	4	1	3	1	13	4	14	0	7	2	4	16	16	1	3			4	0	1	0	3	2	14	4	10
	2012	17	232		9	4	1	9	7	1	2	2	1	3	1	0	5	3	2	1	4	0	5	4	5	2	1	11	3	11	0	3	1	7	12	8	1	6			8	0	11	2	1	7	11	5	9
	2012	18	138		6	3	0	3	8	0	3	1	1	3	0	1	1	2	1	0	2	0	3	2	2	5	1	6	2	7	0	0	1	2	3	8	0	2			1	0	1	0	3	0	9	4	7
	2012	19	121		9	2	2	2	5	0	4	1	1	4	2	1	1	4	2	5	0	3	5	2	1	0	0	4	5	3	0	0	1	4	6	5	2	2			2	0	0	1	0	5	1	0	1
	2012	20	91		1	1	0	3	3	0	3	0	0	0	2	0	1	4	3	2	1	2	0	0	4	1	1	5	0	10	0	0	1	5	0	3	3	1			3	0	0	1	1	2	3	2	1
	2012	21	70		4	1	0	2	4	0	4	1	1	2	0	0	3	5	2	1	1	0	1	3	2	0	1	4	1	3	0	0	0	2	1	0	0	0			1	1	0	1	0	1	2	1	1
	2012	22	42		2	0	0	2	1	1	1	0	0	0	0	0	0	1	2	0	1	0	0	0	1	1	0	2	0	2	0	0	0	1	0	2	2	0			2	1	0	1	1	2	2	0	1
	2012	23	61		4	0	0	2	3	0	0	0	0	2	1	0	1	1	2	0	2	0	0	3	2	0	0	2	0	4	0	1	2	1	1	0	4	1			2	0	0	3	1	0	4	3	0
	2012	24	63		8	0	0	4	0	0	0	0	0	0	3	0	0	0	0	1	0	0	1	1	1	1	0	2	0	2	0	1	1	2	1	4	1	3			0	0	1	5	0	1	8	2	0
	2012	25	60		11	0	0	0	2	0	1	0	0	0	0	0	3	1	1	0	0	0	0	2	0	1	0	0	0	1	0	0	0	2	0	0	1	1			2	0	2	5	0	3	3	0	0
	2012	26	48		8	0	3	0	3	0	0	0	0	0	0	0	0	0	0	1	0	0	2	1	1	0	0	3	0	4	0	0	0	0	1	1	1	0			1	0	1	0	0	0	1	0	0
	2012	27	38		7	1	0	1	1	0	1	0	0	4	0	0	0	1	0	1	0	0	0	0	2	1	0	1	0	2	0	0	0	2	0	0	0	0			1	0	1	0	0	0	2	0	0
	2012	28	39		5	0	0	0	2	0	1	0	0	1	0	0	0	0	0	0	0	0	1	2	0	3	1	1	0	2	0	1	1	0	0	1	0	0			0	0	1	1	0	0	1	0	1
	2012	29	37		6	0	0	1	3	0	0	0	0	2	0	0	1	3	2	1	0	0	0	0	1	1	1	1	0	0	0	0	2	3	0	0	0	0			0	0	1	0	0	0	1	0	0
	2012	30	49		5	0	0	0	0	0	1	0	0	6	1	0	0	5	0	0	0	0	0	0	3	2	0	2	0	1	0	0	1	3	2	0	0	0			1	0	1	0	0	0	0	0	0
	2012	31	49		7	1	0	2	0	0	1	1	0	2	0	0	0	2	0	0	0	0	0	0	4	3	0	1	0	2	0	1	0	3	0	0	0	1			0	0	0	0	0	0	3	0	1
	2012	32	34		1	1	0	0	2	0	0	2	0	4	0	0	0	6	0	3	0	0	0	0	0	1	0	1	1	4	0	0	0	1	0	0	0	0			0	0	0	0	0	0	0	0	1
	2012	33	39		9	0	1	2	0	0	0	0	0	1	0	0	0	4	1	0	0	0	0	1	2	4	0	0	0	0	0	0	0	2	0	0	0	1			0	0	0	0	0	0	0	0	0
	2012	34	42		3	1	0	0	1	0	0	0	0	5	1	0	0	1	0	0	0	0	0	0	5	2	0	1	0	2	0	0	0	2	0	1	0	0			1	0	0	0	0	0	1	0	1
	2012	35	44		5	0	0	0	0	0	3	1	0	2	0	0	0	5	0	0	0	0	1	0	5	3	0	1	0	3	0	0	0	1	0	0	1	0			2	0	0	1	0	0	1	0	1
	2012	36	42		8	0	0	0	1	0	0	2	0	3	0	0	0	8	0	1	0	0	0	0	2	5	0	2	0	2	0	0	0	0	0	1	1	0			0	0	0	1	0	0	1	0	0
	2012	37	34		2	0	0	1	1	0	0	1	0	2	0	0	0	3	0	0	2	0	0	0	2	4	0	4	0	1	0	1	0	2	1	0	0	0			0	0	0	0	0	0	0	0	2
	2012	38	32		5	0	0	0	1	0	0	0	1	0	0	0	0	3	2	0	0	0	1	0	5	4	0	0	0	0	0	1	1	1	0	1	2	0			0	0	0	0	0	0	0	0	0
	2012	39	32		3	0	0	0	1	0	0	1	0	0	0	0	0	7	0	1	0	0	0	0	2	2	0	1	0	0	0	1	0	0	0	0	1	1			0	0	0	0	0	0	1	0	1
	2012	40	27		3	0	0	1	3	0	1	1	0	2	0	0	0	3	0	0	0	0	0	0	4	2	0	0	0	0	0	0	0	1	0	0	0	0			0	0	0	0	0	0	1	2	0
	2012	41	30		3	2	0	0	0	0	0	1	0	1	0	0	0	2	0	2	0	0	0	1	1	4	0	1	0	0	0	0	0	3	2	0	1	0			0	0	0	0	0	0	4	0	0
	2012	42	37		2	1	0	1	1	0	0	1	0	1	0	0	0	4	0	0	0	0	0	0	5	4	0	3	0	0	0	0	0	0	0	1	2	2			0	0	0	0	0	0	2	0	0
	2012	43	36		5	0	1	1	0	0	0	0	0	1	0	0	0	3	1	0	0	0	1	1	2	2	0	0	0	2	0	0	0	1	0	0	0	3			0	0	0	0	1	1	1	0	2
	2012	44	40		4	0	0	0	3	0	0	0	0	0	1	2	0	2	1	0	0	1	0	0	1	1	0	1	0	2	0	0	0	0	2	1	1	1			0	0	0	0	0	2	5	0	0
	2012	45	53		6	1	0	0	0	0	0	0	2	0	0	0	0	4	2	0	0	0	0	0	0	1	0	6	0	4	0	1	0	1	4	0	0	2			1	0	0	1	0	1	4	0	0
	2012	46	27		0	0	0	0	0	0	0	1	0	1	0	0	0	1	0	1	0	1	0	1	0	1	0	9	0	1	0	0	0	1	4	0	0	0			0	0	0	0	0	1	0	0	0
	2012	47	29		3	0	1	1	1	0	1	0	0	0	0	0	0	0	2	1	0	0	0	0	3	1	0	0	0	1	0	0	0	1	2	0	2	0			0	0	0	0	0	1	2	1	0
	2012	48	41		0	0	0	1	4	0	0	2	0	0	0	0	0	3	3	0	0	1	0	0	0	0	0	5	0	1	0	0	0	1	6	0	0	0			0	1	0	0	0	2	2	0	0
	2012	49	42		3	0	0	0	1	0	0	1	1	0	0	1	2	3	0	1	0	0	0	2	3	2	0	1	0	0	0	0	0	0	0	2	0	1			0	0	2	0	0	1	1	0	0
	2012	50	36		2	0	0	0	4	0	0	2	0	0	0	1	0	1	2	0	0	0	0	0	0	3	0	2	0	2	0	0	0	0	0	0	0	2			1	0	1	1	0	2	4	0	0
	2012	51	44		0	0	0	2	1	1	1	0	0	0	0	0	0	1	2	1	0	0	0	2	1	1	0	2	0	0	1	0	1	2	0	4	1	1			0	0	4	1	0	0	3	0	0
	2012	52	44		1	0	2	1	2	0	1	2	0	0	0	1	0	3	0	2	0	0	0	1	0	1	0	0	0	1	0	0	0	2	1	0	0	0			1	0	2	0	0	0	4	0	0
	2013	1	49		4	0	0	0	4	0	2	1	0	0	0	1	0	0	4	0	0	0	0	3	6	1	0	1	1	4	1	0	0	1	1	1	0	1			0	0	0	0	0	0	1	0	3
	2013	2	70		4	0	0	2	1	0	0	1	6	4	0	0	0	0	1	3	4	0	1	2	5	2	0	2	0	1	0	2	0	1	1	1	1	1			0	1	3	0	0	1	4	0	0
	2013	3	98		4	1	5	1	2	0	0	7	0	2	0	0	1	1	3	1	1	0	1	2	4	4	0	0	1	2	0	2	0	1	0	2	2	4			3	1	3	1	1	2	7	2	1
	2013	4	69		4	0	0	3	5	1	0	2	0	1	0	4	0	2	1	3	2	0	0	1	1	3	0	0	0	1	1	1	1	1	0	2	1	0			3	1	1	0	0	1	2	1	2
	2013	5	105		6	0	0	4	2	0	1	4	0	5	2	2	0	1	2	5	1	0	1	2	4	3	0	1	3	2	0	1	1	2	1	1	1	0			2	4	0	0	1	4	7	0	4
	2013	6	106		3	0	0	3	4	1	1	3	1	4	1	0	0	4	1	5	0	1	1	1	5	2	0	1	2	7	0	0	1	1	0	2	2	1			2	2	2	0	0	2	8	2	5
	2013	7	105		4	2	1	1	0	2	2	0	3	2	0	2	2	4	3	1	4	1	3	3	3	4	0	1	2	3	0	4	0	1	1	4	1	0			1	0	2	0	0	3	7	2	3
	2013	8	137		6	3	2	2	4	3	1	4	0	6	2	1	1	2	5	2	2	1	1	2	4	1	0	2	1	6	0	3	1	0	1	4	2	3			1	1	2	1	0	3	8	3	6
	2013	9	190		11	1	1	3	4	4	5	3	10	4	3	1	1	2	2	6	1	0	6	5	3	4	0	3	0	11	0	3	2	3	2	6	5	3			4	2	2	2	1	3	8	5	8
	2013	10	194		7	1	1	5	7	3	3	3	4	9	1	2	1	3	3	6	3	1	2	4	4	2	0	2	2	10	0	6	4	1	6	4	0	7			6	0	4	0	1	3	8	0	6
	2013	11	184		10	4	0	7	2	2	3	4	3	8	2	1	0	3	6	0	1	4	3	8	4	1	0	6	3	6	1	4	9	0	3	5	2	1			2	3	0	0	3	4	11	0	2
	2013	12	127		3	4	0	8	2	0	5	7	2	2	2	2	0	3	5	1	0	1	1	0	3	1	1	2	4	5	1	3	2	1	2	1	0	1			1	1	3	1	0	0	5	0	4
	2013	13	104		1	4	2	5	1	1	3	1	2	4	4	0	3	2	0	0	2	0	0	3	3	0	0	2	1	6	1	3	5	3	3	2	0	0			2	2	1	0	1	1	1	0	1
	2013	14	51		3	0	0	1	2	0	2	0	0	0	0	0	2	0	0	0	1	0	0	1	0	2	0	1	4	3	0	0	1	0	0	0	0	0			1	0	1	0	2	1	0	0	2
	2013	15	75		3	2	1	0	0	0	2	3	1	0	1	0	1	3	3	1	0	0	0	2	1	4	0	0	1	3	0	3	1	1	3	5	0	0			1	4	0	0	0	2	4	0	0
	2013	16	82		4	0	0	0	1	0	2	1	0	4	0	1	0	3	2	2	0	0	0	0	4	1	0	5	2	2	0	1	0	2	1	5	0	0			3	4	1	0	0	1	3	0	4
	2013	17	71		7	1	1	0	3	0	1	0	0	1	1	0	2	6	1	2	1	0	0	0	5	0	0	1	2	1	1	3	2	2	2	1	1	0			7	0	1	0	0	0	0	1	1
	2013	18	36		1	1	0	0	0	0	1	0	0	0	0	0	1	1	1	0	0	0	2	0	0	0	0	3	1	2	0	0	1	0	1	1	1	0			2	0	0	0	1	2	3	0	0
	2013	19	55		1	0	0	3	1	0	0	0	0	1	0	0	1	2	0	0	0	0	1	0	3	2	0	3	2	4	0	0	1	2	2	3	2	0			0	2	2	0	0	1	1	0	1
	2013	20	35		0	1	0	0	2	0	2	0	1	0	0	0	0	4	1	0	0	0	0	0	1	0	0	0	0	3	0	0	2	2	0	0	0	0			0	0	0	0	0	1	2	0	1
	2013	21	44		4	1	1	0	1	0	0	3	0	0	1	1	4	2	0	0	0	1	1	0	3	0	0	0	0	1	0	0	1	0	2	1	2	0			1	0	1	0	1	0	0	0	0
	2013	22	38		6	1	0	2	3	0	0	0	1	0	0	0	1	0	1	0	0	0	0	0	5	0	0	1	0	1	0	1	0	0	0	1	2	0			0	0	1	0	0	0	3	0	1
	2013	23	32		5	0	0	2	0	0	0	0	0	1	3	0	0	2	1	1	0	0	0	0	1	1	0	1	1	1	0	1	0	0	1	2	0	0			0	0	1	0	1	1	0	0	0
	2013	24	27		2	2	0	0	0	0	1	1	0	0	0	2	0	0	2	0	0	0	0	0	3	1	0	0	1	2	0	0	0	0	3	0	0	0			0	0	0	0	0	0	3	0	1
	2013	25	24		5	0	0	1	1	0	0	0	1	0	0	0	0	0	1	0	0	0	0	0	2	0	0	0	0	2	1	0	0	1	0	0	0	0			1	0	1	0	1	0	0	0	1
	2013	26	19		1	0	0	1	1	0	0	0	1	0	0	1	1	1	0	0	0	0	0	0	0	0	0	2	0	0	0	0	0	0	0	0	0	1			0	0	0	0	0	0	2	0	0
	2013	27	24		1	0	0	1	0	0	0	0	0	0	0	0	0	1	1	1	0	0	0	0	5	0	0	0	1	0	0	0	0	0	1	2	0	1			2	0	0	0	0	0	2	0	0
	2013	28	16		1	0	0	0	0	0	0	0	2	1	0	0	0	0	3	0	0	0	0	0	2	2	0	0	0	0	0	0	0	0	0	0	0	0			0	0	0	0	2	0	1	1	0
	2013	29	13		2	1	0	1	0	0	0	0	0	0	0	0	0	2	0	1	0	0	0	0	0	0	0	0	1	1	0	0	1	0	0	0	0	0			0	1	0	0	0	0	0	0	0
	2013	30	19		4	0	0	0	0	0	1	0	0	0	0	0	0	2	0	0	0	0	0	0	1	0	0	1	0	2	0	0	0	0	0	1	0	0			0	0	2	0	2	1	0	0	0
	2013	31	20		1	1	0	1	0	4	1	0	0	0	0	0	0	4	0	0	0	0	0	0	0	1	0	0	0	0	0	0	0	0	0	0	0	0			1	0	0	0	2	0	0	0	0
	2013	32	17		3	0	0	1	0	0	0	1	0	0	0	0	0	3	0	1	0	0	0	0	1	1	0	0	1	0	0	0	0	1	0	0	0	0			0	0	1	0	1	1	1	0	0
	2013	33	12		2	0	0	0	0	0	0	0	0	1	0	0	0	1	0	2	0	0	0	0	3	1	0	0	0	2	0	0	0	0	0	0	0	0			0	0	0	0	0	0	0	0	0
	2013	34	21		2	0	0	0	0	0	0	0	1	1	0	0	1	3	1	1	0	0	0	1	0	0	0	0	2	2	0	0	0	0	0	0	0	0			0	0	0	1	0	0	0	0	0
	2013	35	28		5	0	0	1	0	0	0	0	0	0	0	0	0	5	0	0	0	0	0	0	2	1	0	0	2	1	0	0	0	1	0	1	0	0			2	0	0	0	0	1	0	0	0
	2013	36	27		2	0	0	1	1	0	0	1	1	1	0	0	0	3	0	0	0	0	0	0	6	0	0	0	1	0	1	0	0	1	0	0	0	0			0	0	0	0	0	1	4	0	0
	2013	37	20		0	2	0	0	0	0	0	0	3	2	0	0	0	1	0	0	0	0	0	1	4	1	0	0	1	0	0	0	0	1	0	0	1	0			0	0	0	0	0	1	0	0	1
	2013	38	23		1	0	0	0	0	0	0	0	0	0	0	0	0	3	1	0	1	0	0	1	6	2	0	0	0	1	0	0	1	0	1	0	0	0			0	0	0	0	0	0	1	0	0
	2013	39	25		1	0	0	0	0	0	0	0	1	0	0	1	2	1	0	0	0	1	0	1	7	1	0	0	1	0	0	0	0	0	1	0	0	0			1	0	0	0	0	1	0	0	0
	2013	40	22		0	1	0	0	2	0	0	0	1	1	0	0	0	0	0	0	0	0	0	0	5	1	0	0	0	2	0	0	1	0	1	0	0	1			3	0	1	0	0	0	2	0	0
	2013	41	44		1	0	1	0	1	1	0	0	0	1	0	1	1	3	0	0	0	0	0	1	11	1	0	0	2	3	0	2	1	1	0	0	0	2			1	1	2	0	0	0	1	0	2
	2013	42	31		3	0	0	2	0	0	0	1	4	1	0	1	1	0	1	0	0	0	0	0	6	0	0	0	0	0	0	0	0	0	1	0	0	0			0	1	4	0	0	2	1	0	0
	2013	43	19		3	0	0	1	3	0	1	0	1	1	0	0	0	1	0	0	0	0	0	0	1	0	0	0	0	0	0	0	0	1	0	0	0	0			1	0	0	0	0	0	1	0	0
	2013	44	30		1	1	0	0	0	1	0	0	1	2	0	0	0	5	0	1	0	0	1	1	4	0	0	0	1	1	0	0	0	0	1	0	1	0			0	0	0	0	0	0	1	0	1
	2013	45	31		2	1	0	0	1	0	1	0	1	1	0	1	0	2	1	1	1	0	0	1	4	0	0	0	0	0	0	0	0	2	0	0	3	1			0	0	0	0	0	0	3	0	0
	2013	46	46		0	0	0	1	2	0	0	4	2	0	0	1	0	1	1	0	0	0	0	3	12	1	0	1	1	1	0	2	0	2	0	0	0	0			1	0	0	0	0	4	2	0	1
	2013	47	38		4	1	0	1	1	0	0	2	0	0	0	1	0	0	1	0	0	0	1	2	6	0	0	1	0	0	0	0	0	1	1	0	2	0			0	0	1	0	0	0	1	0	0
	2013	48	46		3	0	1	2	1	0	1	1	0	2	0	0	1	1	0	0	0	0	1	4	4	1	0	1	1	1	0	0	0	1	1	0	1	0			3	0	0	1	0	1	5	0	0
	2013	49	48		7	0	3	2	2	0	2	0	0	2	1	0	1	1	0	0	0	0	0	0	2	0	0	1	0	2	0	1	0	1	1	2	0	0			0	0	1	0	0	1	3	0	0
	2013	50	38		5	1	0	1	0	0	1	0	0	2	1	1	2	1	0	0	1	0	0	4	3	1	1	0	0	0	0	0	0	0	0	0	1	0			1	1	0	0	0	1	0	0	1
	2013	51	45		0	0	0	2	1	0	1	2	0	0	0	2	0	0	0	2	0	0	0	4	5	0	0	2	0	5	1	0	0	2	1	1	1	0			1	0	1	0	0	0	2	0	1
	2013	52	63		2	0	0	0	3	1	2	0	1	1	1	0	0	0	0	0	2	0	1	5	4	1	0	3	0	2	0	0	0	1	1	0	2	0			3	2	4	0	0	2	2	2	3
	2014	1	89		2	0	0	1	2	0	2	0	1	4	1	2	2	4	0	1	1	0	0	17	4	2	0	5	0	1	0	0	0	1	2	2	0	0			4	1	0	1	1	2	2	3	1
	2014	2	97		1	1	0	2	2	0	2	0	0	0	0	2	3	5	0	3	0	0	0	29	1	2	0	3	0	4	0	0	0	0	3	5	1	0			1	2	1	0	0	2	3	2	2
	2014	3	100		3	2	0	0	2	3	1	0	0	0	0	1	0	6	2	1	3	0	4	19	8	1	0	1	1	2	1	0	0	0	3	2	1	0			3	3	3	0	0	0	6	2	3
	2014	4	102		4	4	0	1	6	1	0	1	0	3	2	2	0	1	1	4	0	1	2	13	5	1	1	4	0	1	0	2	1	0	1	3	0	1			5	0	1	1	1	1	6	2	3
	2014	5	100		7	0	1	0	5	3	3	0	1	1	2	0	0	6	2	2	0	0	1	11	5	2	0	1	0	4	3	0	0	1	3	2	2	1			2	1	1	0	0	1	1	4	2
	2014	6	76		3	0	0	0	3	0	4	2	0	1	3	4	0	1	0	0	1	1	0	4	5	2	0	1	0	2	1	0	0	0	2	3	0	0			5	1	5	0	0	1	0	4	1
	2014	7	127		9	1	2	1	2	2	12	2	1	2	1	1	1	1	1	4	1	2	0	2	5	4	3	1	3	3	4	0	2	1	4	3	1	0			3	2	6	0	0	1	2	2	0
	2014	8	130		5	0	1	1	3	2	7	2	1	1	2	4	2	2	0	6	0	0	2	5	3	2	2	3	1	3	1	4	1	2	2	2	2	1			3	1	4	1	0	1	7	4	4
	2014	9	141		5	3	0	0	4	3	7	1	0	5	0	0	0	4	0	7	1	2	1	3	4	1	3	1	1	3	7	3	1	1	2	3	2	1			5	7	0	2	4	1	4	0	2
	2014	10	166		4	4	0	3	2	7	3	2	1	3	0	0	1	1	2	9	2	0	2	3	8	5	2	2	0	4	9	2	2	6	5	5	3	3			8	2	3	1	0	1	4	1	4
	2014	11	186		9	3	1	5	10	4	3	1	2	2	1	4	0	1	2	6	0	2	2	5	12	5	3	4	2	3	5	4	5	3	2	2	2	1			8	8	2	0	1	3	2	3	4
	2014	12	217		6	2	1	9	5	9	10	1	0	3	4	6	0	3	4	4	0	3	2	1	11	6	5	9	5	6	5	1	13	4	8	1	4	2			8	4	1	0	1	2	2	14	1
	2014	13	198		8	4	0	6	5	10	6	4	1	5	1	2	2	6	4	2	1	1	4	3	7	2	3	6	0	5	5	1	12	4	5	1	4	3			6	4	8	1	1	5	4	6	4
	2014	14	166		9	8	0	5	5	3	6	2	0	3	1	3	0	0	3	1	2	0	1	1	8	0	3	13	1	5	4	0	5	1	3	3	2	0			8	4	1	2	0	3	10	7	2
	2014	15	164		6	2	2	4	1	9	8	1	0	3	1	3	2	0	1	4	1	3	1	2	8	4	2	6	0	6	4	0	4	0	3	3	4	1			4	7	4	3	2	3	5	3	4
	2014	16	136		4	7	0	0	0	4	7	2	0	0	3	2	2	4	4	4	3	3	1	2	12	2	2	8	1	3	0	0	3	3	1	1	2	0			4	5	4	0	1	3	4	1	4
	2014	17	103		3	4	1	0	3	1	4	2	0	1	0	1	0	2	1	3	0	0	0	1	6	2	3	2	3	3	2	0	1	3	3	1	2	1			4	3	2	0	0	1	2	4	4
	2014	18	84		5	3	0	1	1	0	2	2	1	0	0	1	1	1	1	3	0	0	1	0	9	0	0	2	0	1	1	2	1	2	1	3	1	1			2	0	1	1	0	4	2	2	4
	2014	19	66		2	4	1	1	0	2	0	0	0	0	1	3	2	0	2	2	1	1	0	2	4	0	0	0	0	1	0	1	1	0	3	1	0	1			2	0	1	0	2	0	3	2	5
	2014	20	46		3	2	1	0	0	1	0	0	0	0	0	0	0	0	1	0	0	1	0	0	5	0	0	2	0	0	0	0	0	2	0	3	0	0			0	1	0	1	0	0	2	4	1
	2014	21	45		2	1	0	0	0	2	0	0	0	1	0	3	0	1	2	3	0	0	1	0	3	0	0	0	3	0	0	1	0	1	1	1	0	0			2	1	1	0	0	1	0	3	2
	2014	22	45		1	2	0	0	0	0	0	1	0	1	1	4	0	6	1	0	1	0	0	1	2	0	0	0	2	0	0	0	0	1	1	0	2	0			1	0	0	0	0	0	1	2	1
	2014	23	45		6	2	0	0	2	1	1	0	0	0	0	2	0	2	0	3	0	0	0	0	6	0	0	0	1	2	0	0	2	0	0	0	1	0			0	1	0	0	0	0	1	0	0
	2014	24	27		2	2	0	1	0	0	1	0	0	1	0	1	0	1	0	2	0	2	0	0	1	0	0	0	0	0	0	0	0	0	1	2	0	0			0	0	0	0	0	0	0	1	1
	2014	25	27		1	3	0	0	2	0	0	0	0	0	0	0	1	1	1	0	1	0	0	0	2	0	0	0	0	0	0	1	0	1	0	1	0	0			0	2	0	0	0	0	2	0	0
	2014	26	38		3	3	1	2	0	0	1	0	1	0	0	0	1	0	2	1	1	0	0	0	4	1	0	0	0	1	1	0	2	1	1	0	0	0			0	0	0	0	0	0	0	1	0
	2014	27	28		1	1	0	0	0	0	0	0	1	0	0	0	0	1	2	0	0	0	1	0	2	0	0	0	1	0	0	0	0	1	1	2	0	0			0	0	0	0	0	0	0	1	2
	2014	28	28		1	0	2	0	0	0	0	0	0	0	0	1	0	1	2	2	2	0	1	0	2	1	0	0	1	0	0	0	0	2	0	0	0	0			0	0	0	0	0	0	0	1	0
	2014	29	19		2	1	0	0	1	0	0	0	0	0	2	0	0	0	0	1	0	0	1	0	2	0	0	0	1	1	0	0	0	0	1	0	0	0			0	0	1	0	0	0	1	1	0
	2014	30	26		4	1	0	0	1	0	0	0	0	1	0	3	1	1	0	0	0	0	0	0	2	0	0	0	0	0	0	0	1	0	0	2	0	0			4	0	0	0	0	0	0	0	2
	2014	31	42		1	1	0	1	0	1	0	0	0	0	0	3	0	0	0	4	0	0	2	0	7	2	0	2	2	0	0	0	0	1	0	0	0	0			2	0	0	0	0	0	0	1	4
	2014	32	33		2	0	0	0	0	1	2	0	1	1	0	2	1	3	1	1	0	0	0	0	4	2	0	1	0	1	0	0	0	0	0	0	0	0			4	0	0	0	0	1	0	1	0
	2014	33	38		1	2	0	0	0	2	1	0	0	0	0	0	1	2	0	0	0	0	0	0	12	0	0	0	1	0	1	0	0	2	0	0	0	0			2	0	0	0	0	0	0	1	1
	2014	34	50		6	0	0	2	0	0	2	0	1	0	0	0	0	3	0	1	0	0	0	0	16	0	0	0	4	1	0	0	0	2	0	0	0	0			2	0	0	0	0	0	0	0	2
	2014	35	34		1	0	1	2	0	0	1	0	0	0	0	0	0	3	1	1	0	0	0	0	12	1	1	0	0	0	0	0	0	0	2	0	0	0			1	0	0	0	0	0	1	0	1
	2014	36	35		3	0	0	1	0	0	0	0	1	2	0	1	0	3	1	0	0	0	0	0	11	0	0	0	0	0	0	0	0	2	2	0	0	0			0	0	0	0	0	0	0	1	2
	2014	37	23		1	0	0	1	0	0	3	0	0	1	0	0	2	2	0	0	0	0	0	0	0	0	0	0	1	0	0	0	0	0	1	1	0	0			3	1	0	0	0	0	1	0	0
	2014	38	23		2	0	0	2	0	0	0	1	0	1	0	0	0	4	1	0	0	1	0	0	1	0	0	0	0	0	0	0	1	0	0	1	0	0			1	0	0	0	0	0	0	0	2
	2014	39	20		3	0	0	1	1	1	0	0	0	2	0	0	0	2	0	0	2	0	0	0	0	0	0	0	1	0	0	0	1	0	0	0	0	0			1	0	0	0	0	0	1	1	0
	2014	40	22		2	0	0	0	0	0	1	0	1	0	0	0	0	2	0	1	0	0	0	0	0	1	1	0	0	1	0	1	0	1	1	0	0	0			0	0	0	0	0	0	0	0	1
	2014	41	34		3	1	0	0	0	0	4	0	0	2	0	1	1	2	0	1	0	0	0	0	0	1	0	0	0	0	0	0	1	2	0	0	0	1			0	0	0	0	0	0	0	0	1
	2014	42	22		1	0	0	0	0	0	1	0	1	2	0	0	0	0	0	0	0	2	0	0	0	0	0	1	0	1	0	0	0	0	0	0	0	0			2	0	0	0	0	0	0	1	1
	2014	43	37		2	1	0	2	0	0	0	1	0	0	0	3	0	1	1	0	0	0	0	2	1	1	7	0	0	0	1	0	0	0	1	0	1	0			1	0	0	0	0	2	0	0	0
	2014	44	25		0	1	0	0	0	0	2	0	0	0	1	0	0	2	0	1	0	0	0	1	0	0	0	0	0	1	0	0	0	0	1	1	0	0			1	0	0	0	0	0	0	0	0
	2014	45	25		0	1	0	2	0	0	1	0	0	0	0	1	0	2	0	0	0	0	0	1	0	2	0	0	0	0	0	0	0	0	3	0	0	0			0	0	0	0	0	1	1	3	0
	2014	46	29		2	1	0	0	0	0	0	1	0	0	0	1	0	4	0	0	0	0	0	3	1	1	0	0	2	0	0	0	0	0	1	0	0	0			0	0	1	0	0	1	3	1	1
	2014	47	27		2	2	0	0	2	0	2	0	1	0	0	0	1	6	0	3	3	0	0	0	0	0	0	0	0	0	0	0	1	0	0	0	0	0			1	0	0	0	1	0	0	0	0
	2014	48	27		5	0	0	0	1	0	0	0	0	0	0	0	3	0	0	0	0	1	0	2	1	1	0	0	0	0	0	1	1	0	2	1	0	1			1	0	1	0	1	0	2	1	0
	2014	49	25		0	0	0	1	0	0	1	0	0	0	0	2	0	5	0	0	0	0	0	1	1	0	1	0	0	1	0	0	0	0	0	2	1	1			0	0	0	0	0	0	0	0	0
	2014	50	25		0	1	0	0	0	0	1	0	0	0	0	0	0	4	1	0	0	0	0	1	0	1	2	0	0	1	0	1	0	0	1	0	1	0			2	0	0	0	0	0	2	1	1
	2014	51	24		1	2	0	1	0	0	0	1	0	2	0	1	1	0	0	0	0	0	0	1	0	0	0	2	1	0	0	1	1	1	0	0	0	0			0	0	0	0	0	0	1	1	1
	2014	52	44		9	1	0	0	0	0	1	1	0	0	0	0	0	4	2	0	0	0	0	0	1	0	0	1	0	2	1	0	0	0	1	2	0	1			1	0	0	0	2	1	1	3	1
	2015	1	34		2	0	1	1	0	1	1	0	0	3	0	0	1	0	0	1	0	1	0	1	1	0	0	1	0	2	0	0	1	1	0	0	0	4			0	0	2	0	2	0	1	0	0
	2015	2	50		2	0	0	3	0	2	0	1	0	2	0	0	1	1	0	2	0	1	0	0	0	0	0	0	0	1	0	2	0	4	1	0	0	4			0	0	0	3	0	2	1	0	2
	2015	3	74		5	3	4	1	0	3	2	0	0	0	0	0	0	0	2	1	0	2	0	3	1	0	2	0	2	3	0	2	1	1	1	1	1	1			2	0	1	3	2	0	1	1	3
	2015	4	58		3	0	0	2	0	3	0	0	0	3	0	0	3	2	0	1	0	2	0	0	0	1	1	0	0	0	0	3	1	5	1	0	0	1			0	0	3	1	2	0	4	0	2
	2015	5	76		3	2	6	4	1	1	1	4	2	1	0	1	1	1	4	0	0	5	0	0	0	1	1	1	0	0	0	3	1	1	1	1	0	1			0	1	2	1	0	2	2	1	0
	2015	6	89		6	0	1	3	0	1	0	0	2	4	0	0	1	3	5	2	0	1	2	4	3	0	2	0	0	8	0	3	2	1	1	0	0	1			0	0	2	3	2	3	0	0	2
	2015	7	104		4	1	0	8	2	2	2	1	0	1	2	0	2	4	4	0	1	3	3	2	3	0	1	0	0	7	2	1	2	0	1	1	0	6			0	0	3	2	0	1	5	0	1
	2015	8	82		5	0	0	5	0	3	0	1	0	1	2	0	2	0	2	1	0	2	1	2	2	0	5	1	2	3	0	3	1	1	0	0	0	3			0	1	2	4	2	0	4	2	1
	2015	9	91		4	2	0	5	0	2	3	4	4	1	1	0	5	4	3	0	0	1	1	0	2	0	4	0	0	0	1	4	1	6	0	0	0	8			0	0	1	0	4	0	2	0	2
	2015	10	86		3	0	0	4	0	1	4	1	0	0	2	1	5	3	0	2	0	3	4	3	1	0	4	0	0	6	0	1	4	3	0	2	0	2			0	1	1	1	0	1	0	1	1
	2015	11	110		6	2	1	8	0	1	2	0	1	0	1	1	3	2	2	0	0	3	4	0	2	1	2	1	4	4	2	1	1	4	2	3	0	3			0	1	6	0	2	1	7	0	1
	2015	12	138		5	0	0	8	0	1	1	0	1	7	4	3	3	2	4	2	2	3	3	5	1	1	3	0	0	9	3	4	2	2	1	0	0	9			0	1	4	1	3	2	6	2	3
	2015	13	122		4	1	0	6	2	1	2	4	0	2	2	2	1	3	4	1	0	2	0	4	2	1	2	4	0	3	1	5	2	3	2	2	1	7			1	0	2	1	4	2	2	1	3
	2015	14	91		5	1	1	6	0	2	1	1	2	2	1	1	2	5	0	0	0	1	0	3	1	0	2	2	1	2	2	1	2	1	0	1	0	2			0	0	6	1	2	2	1	0	2
	2015	15	130		5	2	1	10	1	2	1	3	3	1	2	3	3	5	5	0	0	1	2	6	2	1	7	3	2	7	0	3	1	0	1	1	0	3			1	2	8	0	2	1	1	0	2
	2015	16	121		6	2	0	7	0	1	2	2	0	1	2	3	4	6	3	1	2	6	3	4	3	2	0	5	1	6	1	2	2	2	0	1	0	1			0	1	7	1	0	2	4	2	0
	2015	17	123		3	3	0	9	1	0	9	1	1	1	1	1	2	4	2	3	1	6	2	4	4	2	2	4	3	5	1	2	4	1	1	3	1	3			0	1	3	0	3	1	3	2	3
	2015	18	117		1	0	0	9	2	1	4	6	1	0	0	1	3	2	1	2	0	3	2	1	3	0	4	3	1	2	2	1	1	0	0	2	0	2			1	6	10	1	3	0	8	3	1
	2015	19	118		2	0	1	7	1	1	8	3	1	0	1	0	6	1	1	2	3	6	0	2	0	0	2	3	0	4	3	0	0	1	0	1	0	4			0	2	6	2	2	1	13	2	3
	2015	20	90		6	0	1	4	0	1	0	1	3	1	2	2	8	1	3	0	0	1	0	3	0	2	1	1	3	5	1	1	0	0	0	3	0	2			0	3	1	0	0	0	3	2	5
	2015	21	68		5	0	1	6	0	1	0	5	0	1	1	0	1	0	0	0	0	2	0	3	2	0	1	0	0	6	1	0	1	0	0	0	0	1			1	1	4	0	2	0	6	0	1
	2015	22	56		1	1	1	2	0	0	0	0	0	2	0	2	2	1	0	0	0	2	1	7	0	1	1	0	0	4	2	0	1	0	0	2	0	2			0	0	1	0	2	0	4	0	2
	2015	23	39		1	0	0	1	0	1	0	1	0	0	0	0	2	0	0	1	1	1	0	1	0	0	1	1	0	2	1	0	0	0	0	4	0	1			0	1	1	3	2	0	1	0	0
	2015	24	27		0	0	0	2	0	0	0	0	0	1	0	1	2	1	1	0	0	2	0	0	0	0	2	1	0	2	0	1	0	1	1	0	0	1			0	0	1	0	1	0	0	0	1
	2015	25	36		1	0	4	3	1	0	2	1	0	0	0	0	0	0	2	0	1	0	0	0	0	0	0	0	0	3	2	0	0	1	0	0	1	3			0	1	0	0	1	0	2	0	0
	2015	26	19		1	0	1	1	0	0	0	1	0	0	0	0	1	0	1	0	1	0	0	0	0	0	1	0	0	0	1	0	0	1	0	0	0	3			0	0	2	0	1	0	0	0	0
	2015	27	24		1	0	0	0	0	1	0	1	0	0	0	0	1	0	0	0	0	0	0	1	1	0	0	0	0	3	0	1	1	0	0	1	0	4			0	1	0	0	3	0	0	1	0
	2015	28	29		2	1	2	1	0	0	0	2	0	0	1	0	0	1	1	0	1	2	0	0	1	1	2	1	0	0	0	0	0	0	0	0	1	3			0	0	0	0	0	0	0	0	0
	2015	29	26		1	1	0	0	0	0	0	0	0	0	0	0	0	0	0	1	0	2	0	1	0	0	1	1	0	0	1	1	1	0	0	0	0	5			1	0	1	2	2	0	0	0	1
	2015	30	23		1	0	2	0	0	0	0	0	0	0	0	1	0	0	0	0	1	2	0	2	0	0	2	0	0	0	0	0	0	0	0	0	0	1			0	0	0	0	1	1	0	0	0
	2015	31	18		3	0	0	2	0	0	0	0	0	0	0	0	1	0	0	0	0	1	0	1	0	2	2	0	0	2	0	0	0	0	0	1	0	0			0	0	0	0	0	0	0	0	0
	2015	32	28		0	3	0	1	0	0	0	0	1	0	0	0	0	1	0	0	0	2	0	2	0	0	0	0	0	0	0	2	0	0	0	0	0	0			0	1	1	1	3	1	0	0	0
	2015	33	33		1	1	0	2	0	0	0	0	0	0	0	0	1	0	4	0	0	3	0	1	0	0	1	0	0	1	0	0	0	0	0	0	0	3			0	0	0	2	1	0	0	0	0
	2015	34	25		2	1	0	0	0	0	1	0	1	0	0	0	0	0	1	0	0	3	0	2	1	0	0	0	0	0	0	1	0	0	0	0	0	1			0	0	0	2	2	0	0	0	1
	2015	35	26		1	0	0	2	0	0	0	1	0	0	0	0	0	0	0	0	0	1	0	5	0	0	1	0	0	0	0	0	1	0	1	0	0	1			0	1	2	4	3	0	0	0	1
	2015	36	18		2	0	0	0	0	0	0	1	0	0	0	0	0	0	0	0	0	2	0	0	0	0	0	0	0	0	0	0	0	0	0	0	0	0			0	0	1	2	0	0	0	0	1
	2015	37	25		1	0	0	0	0	0	0	0	0	0	0	0	1	0	0	1	0	2	0	1	0	0	1	0	0	1	0	0	0	0	0	2	2	0			0	1	0	2	3	0	0	0	0
	2015	38	10		0	0	0	0	0	0	0	0	0	0	0	0	0	0	0	0	0	0	0	0	0	0	0	0	0	2	0	0	0	0	0	1	0	0			0	0	2	1	0	0	0	0	0
	2015	39	11		1	0	0	2	0	0	0	0	0	0	0	0	3	0	0	0	0	2	0	1	0	0	0	0	0	0	0	0	0	0	0	0	0	0			0	0	0	0	0	0	0	0	0
	2015	40	16		0	0	0	0	0	0	1	0	0	0	0	0	0	0	0	0	0	0	0	2	0	0	1	1	0	0	0	0	0	0	0	1	0	0			0	0	2	3	0	0	0	0	0
	2015	41	31		1	0	0	0	0	0	0	1	1	0	0	2	3	0	0	3	0	0	0	1	0	0	0	0	0	1	0	0	0	0	0	1	0	0			0	0	1	2	0	0	0	1	0
	2015	42	30		4	0	0	1	0	0	0	0	0	0	0	0	3	1	0	2	0	0	0	0	0	0	1	0	0	3	0	0	0	1	0	2	0	0			0	0	5	0	0	0	0	0	1
	2015	43	35		3	0	0	0	1	0	0	0	0	0	0	3	0	0	1	1	0	1	0	0	0	0	1	0	0	0	1	0	5	0	1	0	0	1			0	0	2	0	3	0	0	0	0
	2015	44	28		3	0	0	0	0	0	0	0	1	0	0	0	0	0	0	0	0	0	0	1	0	0	0	0	0	2	1	0	0	0	0	2	0	1			0	0	2	1	1	0	0	0	0
	2015	45	36		1	2	0	2	0	0	0	0	0	0	0	0	3	0	0	0	0	2	0	0	2	0	2	0	0	0	1	0	3	1	1	0	0	0			0	0	4	0	3	0	0	0	1
	2015	46	24		3	0	0	0	0	0	0	0	0	0	0	0	0	0	0	0	0	1	0	1	0	0	0	3	0	0	0	0	0	0	0	0	1	1			0	0	1	1	2	0	0	0	0
	2015	47	34		0	1	1	0	0	0	1	0	1	0	0	2	0	0	0	0	0	0	0	3	0	0	0	0	0	1	0	0	3	0	0	0	0	0			0	0	2	0	2	1	2	0	0
	2015	48	33		2	1	0	1	0	0	0	0	0	0	0	0	0	0	0	0	0	2	0	2	0	0	3	1	0	1	2	0	1	0	2	0	0	1			0	0	2	0	2	0	0	0	1
	2015	49	42		1	0	0	1	0	0	0	0	1	0	0	0	0	0	1	1	0	0	0	3	1	0	0	0	1	2	0	0	0	0	0	3	0	2			0	0	0	3	4	0	1	0	3
	2015	50	32		0	0	0	0	1	0	2	4	0	1	0	0	1	1	0	0	0	1	1	0	0	0	1	0	0	1	0	0	0	0	0	0	0	0			0	0	0	0	3	0	1	0	0
	2015	51	44		1	0	0	4	0	0	0	0	0	0	0	1	0	2	1	0	2	1	2	2	0	0	0	0	0	2	2	1	2	0	0	0	1	1			0	0	0	1	4	0	2	0	0
	2015	52	98		4	0	0	3	0	0	0	0	1	0	0	1	2	1	0	0	0	1	5	3	1	0	2	3	1	8	2	2	0	1	2	1	4	1			0	0	0	7	7	0	5	0	1
[truncated: 10 more columns]

## Sheet: Distribution of Cases
	Distribution of Clinical Meningitis Cases
	Year	Neisseria Men-A	Neisseria Non Men-A	Others	Sum
	2002	0.047	0.865	0.088	1
	2003	0.717	0.283	0	1
	2004	0.308	0.159	0.533	1
	2005	0.153	0.02	0.827	1
	2006	0.857	0.01	0.133	1
	2007	0.811	0.037	0.152	1
	2008	0.768	0.033	0.199	1
	2009	0.219	0.016	0.765	1
	2010	0.178	0.31	0.512	1
	2011	0.002	0.248	0.75	1
	2012	0	0.631	0.369	1
	2013	0	0.37	0.63	1
	2014	0.001	0.313	0.686	1
	2015	0.004	0.334	0.662	1
	Source: Refer to Figure 2 in the main text
